# Supplementary material for: Trans-chalcone increases p53 activity via DNAJB1/HSP40 induction and CRM1 inhibition
Source: PLoS One. 2018 Aug 17;13(8):e0202263. doi: 10.1371/journal.pone.0202263 (PMC6097677; doi:10.1371/journal.pone.0202263)
Supplement: S1 Table — (XLSX) [file pone.0202263.s001.xlsx]

## Sheet: genes
gene_short_name	locus	DMSO1_FPKM	DMSO2_FPKM	DMSO, avg	T501_FPKM	T502_FPKM	T50 avg	avg T50/avg DMSO	log2(avg T50/avg DMSO)
SYNDIG1	chr20:24449834-24647167	15.8893	16.2778	16.0835	0.0830435	0	0.0415218	0.00258163	-8.5975
PTPRT	chr20:40701391-41818557	0.299414	0.286176	0.292795	0.00397559	0	0.0019878	0.00678903	-7.20258
LEFTY2	chr1:226124297-226129083	20.4789	20.9041	20.6915	0.341036	0.0602692	0.200653	0.00969734	-6.68819
RASGRP3	chr2:33661415-33789798	38.9341	32.6092	35.7717	0.28464	0.420533	0.352587	0.00985659	-6.6647
SLC14A1	chr18:43304091-43332485	3.56578	4.40107	3.98342	0.0870597	0.0253305	0.0561951	0.0141072	-6.14742
LOC100130231	chr8:126934766-126963441	0.910244	1.45683	1.18354	0.0136576	0.0219357	0.0177967	0.0150368	-6.05536
SLITRK6	chr13:86366921-86373483	18.6151	19.2977	18.9564	0.670199	0	0.335099	0.0176774	-5.82195
CTLA4	chr2:204732510-204738683	0.661191	1.05203	0.85661	0.0342366	0	0.0171183	0.0199838	-5.64503
PART1	chr5:58264865-59843484	1.39972	1.59782	1.49877	0.0207629	0.0536926	0.0372278	0.0248389	-5.33126
LEFTY1	chr1:226073981-226076846	3.66325	3.26946	3.46636	0.0939836	0.0850581	0.0895208	0.0258256	-5.27505
BMF	chr15:40380091-40401075	78.3074	75.817	77.0622	3.08157	1.03899	2.06028	0.0267353	-5.22511
IGSF10	chr3:150804675-151176497	6.1468	6.19446	6.17063	0.2315	0.108533	0.170017	0.0275525	-5.18167
SULF2	chr20:46286149-46415360	6.70606	6.48261	6.59434	0.200919	0.167724	0.184321	0.0279515	-5.16093
LINC00277	chr15:69116302-69564544	1.42207	1.42804	1.42505	0.0435413	0.0369555	0.0402484	0.0282434	-5.14594
ITGA11	chr15:68594041-68724492	42.3096	40.7479	41.5288	0.899778	1.46884	1.18431	0.0285178	-5.13199
CLEC7A	chr12:10269375-10282868	1.03205	1.64957	1.34081	0.0304314	0.0499813	0.0402064	0.0299866	-5.05954
COL8A2	chr1:36560843-36565850	1.32071	1.59617	1.45844	0.0402199	0.0483793	0.0442996	0.0303746	-5.04099
ANGPT1	chr8:108261709-108510254	1.27093	1.84872	1.55983	0.0966417	0	0.0483208	0.0309784	-5.01259
NHLRC4	chr16:617031-619495	0.619435	0.438364	0.528899	0.0329289	0	0.0164644	0.0311296	-5.00557
C18orf1	chr18:13218785-13652753	23.2137	22.5961	22.9049	0.895322	0.625289	0.760305	0.033194	-4.91293
TRIL	chr7:28992973-28998029	7.30672	8.85168	8.0792	0.294949	0.25455	0.274749	0.034007	-4.87802
BMX	chrX:15518899-15574652	0.241916	0.340774	0.291345	0.0207412	0	0.0103706	0.0355956	-4.81216
RORC	chr1:151778546-151804348	0.526919	0.35875	0.442835	0	0.0325153	0.0162576	0.0367127	-4.76758
KIAA1210	chrX:118212597-118284542	4.14656	4.97604	4.5613	0.110794	0.224364	0.167579	0.0367393	-4.76653
GPR12	chr13:27329338-27334922	0.605256	0.470536	0.537896	0.0150969	0.0248321	0.0199645	0.0371159	-4.75182
ISLR	chr15:74466086-74469212	6.31189	6.19126	6.25157	0.290667	0.175114	0.232891	0.0372531	-4.7465
CXCL14	chr5:134906370-134914969	79.3332	89.152	84.2426	2.75725	3.51945	3.13835	0.0372537	-4.74647
SSPO	chr7:149473130-149531053	0.261725	0.160332	0.211029	0.00855489	0.00775993	0.00815741	0.0386555	-4.69318
VNN2	chr6:133065008-133084598	0.926242	0.619117	0.772679	0.0597459	0	0.0298729	0.0386615	-4.69296
PDGFRA	chr4:55095263-55164412	34.1651	36.1495	35.1573	1.57516	1.22174	1.39845	0.0397769	-4.65192
IGFBP5	chr2:217536827-217560272	201.7	213.081	207.39	13.127	3.67064	8.39882	0.0404976	-4.62602
FAM178B	chr2:97541618-97652301	2.20972	2.76293	2.48632	0.0748505	0.134571	0.104711	0.0421147	-4.56953
RNF43	chr17:56378593-56494931	5.62593	5.55037	5.58815	0.368264	0.124988	0.246626	0.0441337	-4.50197
FBN3	chr19:8130286-8212385	0.846648	0.675635	0.761141	0.0459702	0.0238994	0.0349348	0.0458979	-4.44543
SEPP1	chr5:42756919-42812024	235.896	246.399	241.147	10.7957	12.6834	11.7396	0.048682	-4.36047
MGP	chr12:15034114-15038853	15.8758	21.5687	18.7222	0.663934	1.18237	0.923152	0.0493077	-4.34204
AQP9	chr15:58430407-58478110	0.200117	0.19556	0.197839	0.0197571	0	0.00987855	0.0499324	-4.32388
NLRP6	chr11:278569-285304	0.334297	0.314554	0.324426	0.0331999	0	0.0165999	0.0511672	-4.28864
RGMA	chr15:93586635-93632443	40.6498	41.9342	41.292	2.49427	1.88897	2.19162	0.0530761	-4.23579
CHPF2,MIR671	chr7:150929584-150935905	2.91084	42.6275	22.7692	1.58025	0.905381	1.24282	0.0545833	-4.1954
LPHN3	chr4:62362838-62938168	1.87464	1.65017	1.7624	0.101399	0.0926015	0.0970003	0.0550386	-4.18341
LYNX1	chr8:143845755-143859640	0.514953	0.1195	0.317226	0.0125328	0.0226217	0.0175773	0.0554091	-4.17373
PIGZ	chr3:196673213-196695704	0.570956	0.666717	0.618837	0.0249301	0.0444148	0.0346725	0.0560285	-4.1577
HLA-DQA1	chr6:32605182-32611429	0.510992	0.778974	0.644983	0	0.0723384	0.0361692	0.0560778	-4.15643
ELN	chr7:73442426-73484236	6.11598	5.2427	5.67934	0.367302	0.272091	0.319697	0.0562911	-4.15095
ADAMTS16	chr5:5140442-5320412	24.748	24.8717	24.8099	1.85996	0.98215	1.42105	0.0572779	-4.12588
GRM1	chr6:146348781-146758731	1.95754	1.83304	1.89529	0.159285	0.061253	0.110269	0.0581805	-4.10332
MAP2K6	chr17:67410837-67538470	8.68518	10.9799	9.83254	0.768223	0.417306	0.592765	0.060286	-4.05203
LOC441461	chr9:102648599-102668883	2.03266	0.38798	1.21032	0.147474	0	0.073737	0.0609236	-4.03686
RASAL1	chr12:113536623-113574044	1.65457	1.79675	1.72566	0.155703	0.0562436	0.105973	0.0614103	-4.02538
MPPED2	chr11:30406039-30607930	5.6902	4.40555	5.04787	0.440975	0.180489	0.310732	0.061557	-4.02193
S1PR5	chr19:10623417-10628668	7.73426	6.79497	7.26462	0.672461	0.222765	0.447613	0.0616155	-4.02056
LAMA4	chr6:112429133-112575828	32.9926	30.7075	31.8501	2.01563	1.95829	1.98696	0.0623848	-4.00266
SMOC1	chr14:70346113-70499083	113.586	120.825	117.206	9.22952	5.56726	7.39839	0.0631232	-3.98569
KANK4	chr1:62701836-62785083	0.733114	0.841207	0.787161	0.0378777	0.0669171	0.0523974	0.0665651	-3.90909
SLC2A12	chr6:134308718-134373789	30.994	32.173	31.5835	2.57395	1.68919	2.13157	0.06749	-3.88918
KLF8	chrX:56258821-56314322	0.689908	0.708995	0.699452	0.072889	0.0229258	0.0479074	0.0684928	-3.8679
CXorf28	chrX:3189860-3202694	0.518763	0.787274	0.653018	0.0895834	0	0.0447917	0.0685918	-3.86582
NTRK2	chr9:87283465-87638505	3.51157	3.71866	3.61511	0.222155	0.277827	0.249991	0.0691516	-3.85409
PDE6B	chr4:619362-664681	0.135862	0.120962	0.128412	0.0178308	0	0.0089154	0.0694281	-3.84834
PLP1	chrX:103031438-103047547	3.19013	3.03421	3.11217	0.134935	0.300158	0.217546	0.0699019	-3.83853
GABRR1	chr6:89887222-89927496	8.88926	8.97618	8.93272	0.616203	0.636458	0.62633	0.0701164	-3.8341
LOC153469	chr5:146939556-147162252	0.289311	0.22653	0.25792	0.0364842	0	0.0182421	0.0707276	-3.82158
LOC339822	chr2:779836-864112	0.246415	0.301931	0.274173	0.0388796	0	0.0194398	0.0709034	-3.818
CXCR4	chr2:136871918-136875725	0.212991	0.363857	0.288424	0.0411937	0	0.0205968	0.0714117	-3.8077
KCNMB2	chr3:178254223-178562217	0.280262	0.35208	0.316171	0	0.0453021	0.022651	0.0716418	-3.80306
KIF26B	chr1:245318286-245866428	0.987338	0.905795	0.946567	0.091248	0.0455655	0.0684068	0.0722683	-3.79049
PAMR1	chr11:35453375-35547176	6.19846	6.73968	6.46907	0.552672	0.385716	0.469194	0.0725288	-3.7853
ZP1	chr11:60635014-60643164	0.70948	0.833002	0.771241	0.0599799	0.0535376	0.0567587	0.0735941	-3.76427
MAN1C1	chr1:25943958-26111258	11.3212	11.432	11.3766	0.81873	0.856857	0.837793	0.0736418	-3.76333
CCBP2	chr3:42850963-42908775	0.518554	0.50093	0.509742	0.0751817	0	0.0375909	0.0737449	-3.76131
IL21R	chr16:27413482-27464714	0.588589	0.533602	0.561095	0.023888	0.0603242	0.0421061	0.0750427	-3.73615
C9orf4	chr9:111899580-111929571	0.361433	0.492973	0.427203	0.0644027	0	0.0322013	0.0753772	-3.72973
PHEX	chrX:22050920-22266478	2.3665	2.53342	2.44996	0.214984	0.165808	0.190396	0.0777139	-3.68568
SGCD	chr5:155753766-156194798	0.360644	0.411182	0.385913	0.0188303	0.0413371	0.0300837	0.0779546	-3.68122
CRYAA	chr21:44589140-44592913	0.604878	0.27985	0.442364	0.0690509	0	0.0345254	0.0780476	-3.6795
LOC729683	chr17:61777697-61780045	3.22633	3.38605	3.30619	0.286581	0.23029	0.258435	0.0781672	-3.67729
DYNC1I1	chr7:95401817-95727736	3.87242	4.84351	4.35797	0.493781	0.189748	0.341765	0.078423	-3.67258
METTL7A	chr12:51318533-51326300	5.2592	4.44885	4.85403	0.365551	0.398444	0.381997	0.0786971	-3.66755
GRIN3A	chr9:104331633-104500862	0.0957131	0.0921684	0.0939407	0.0148759	0	0.00743795	0.079177	-3.65877
CDKN2B	chr9:21994789-22121093	0.17987	0.0478681	0.113869	0.018035	0	0.0090175	0.0791918	-3.6585
MN1	chr22:28144264-28197486	87.4692	85.4544	86.4618	9.79503	3.98592	6.89048	0.0796939	-3.64939
CST5	chr20:23856571-23860380	1.01501	1.0936	1.0543	0.16817	0	0.084085	0.079754	-3.6483
SOX6	chr11:15987994-16497935	6.28738	6.43258	6.35998	0.554062	0.461356	0.507709	0.0798287	-3.64695
NRTN	chr19:5823817-5828335	2.06959	3.46465	2.76712	0.230776	0.212293	0.221535	0.0800596	-3.64278
P2RX7	chr12:121570621-121624354	1.33089	1.27219	1.30154	0.131897	0.0767107	0.104304	0.0801388	-3.64136
PLXDC2	chr10:20105371-20569115	32.524	33.1765	32.8503	2.61633	2.67957	2.64795	0.0806067	-3.63296
CST4	chr20:23666276-23669662	0.468192	0.569469	0.51883	0.0838121	0	0.0419061	0.0807702	-3.63003
LOC100505678	chr5:110834021-111312628	3.75269	1.7627	2.7577	0.237754	0.208443	0.223098	0.0809004	-3.62771
C5orf46	chr5:147272270-147286101	20.9818	23.0932	22.0375	1.62066	1.98536	1.80301	0.0818155	-3.61148
LOC100131289	chr6:27729522-27730966	1.62222	0.634378	1.1283	0.186088	0	0.093044	0.082464	-3.60009
FAM110D	chr1:26485510-26489119	5.3923	5.88203	5.63716	0.329417	0.604507	0.466962	0.0828363	-3.59359
PLN	chr6:118781934-119031238	1.70073	0.988719	1.34472	0	0.223476	0.111738	0.0830936	-3.58912
LINC00511	chr17:70594179-70636611	3.29583	3.13044	3.21314	0.350149	0.184925	0.267537	0.0832635	-3.58617
COL6A3	chr2:238232654-238322850	22.7952	24.611	23.7031	2.50254	1.48539	1.99397	0.0841225	-3.57136
PRICKLE1	chr12:42852139-42983572	31.2532	32.6326	31.9429	2.86238	2.52045	2.69142	0.0842571	-3.56906
CYS1	chr2:10196925-10220538	10.4988	11.8725	11.1856	1.17237	0.714839	0.943604	0.0843585	-3.56732
ZSCAN1	chr19:58545433-58565999	0.200446	0.144006	0.172226	0.0290773	0	0.0145387	0.0844161	-3.56634
LGR4	chr11:27387507-27494334	30.896	28.754	29.825	2.67894	2.35699	2.51797	0.0844246	-3.56619
DAND5	chr19:13080431-13085567	1.42094	1.06283	1.24188	0.145658	0.0643234	0.104991	0.0845414	-3.5642
CLSTN2	chr3:139654026-140286919	12.9689	13.0211	12.995	1.1061	1.12236	1.11423	0.085743	-3.54384
PCDHB7	chr5:140552242-140555957	12.9159	13.2403	13.0781	1.46162	0.78431	1.12296	0.0858661	-3.54177
BMP3	chr4:81952118-81978685	0.0601572	0.100093	0.0801251	0.0138533	0	0.00692665	0.0864479	-3.53202
CSGALNACT1	chr8:19261671-19540261	13.874	14.9146	14.3943	1.19093	1.31756	1.25425	0.0871348	-3.52061
PLCH1	chr3:155197670-155421997	1.79002	2.11175	1.95088	0.226013	0.114419	0.170216	0.0872507	-3.51869
RHOJ	chr14:63671101-63760230	1.75943	1.6006	1.68002	0.184664	0.113021	0.148842	0.0885959	-3.49662
C14orf132	chr14:96505660-96560226	7.06389	7.04751	7.0557	0.519512	0.735778	0.627645	0.0889557	-3.49077
AMTN	chr4:71384297-71398459	11.2222	11.138	11.1801	0.999323	1.00068	1	0.0894448	-3.48286
SLC45A1	chr1:8384389-8404227	1.71987	1.95351	1.83669	0.273866	0.0556469	0.164756	0.0897029	-3.4787
PCP4	chr21:41239346-41301322	1.656	1.34907	1.50253	0.102327	0.17398	0.138153	0.0919469	-3.44305
GPR141	chr7:37779995-37780913	0.585269	0.399774	0.492522	0.0909974	0	0.0454987	0.0923791	-3.43629
EFNA4	chr1:155006281-155042029	18.0426	19.9618	19.0022	2.88288	0.709902	1.79639	0.0945359	-3.40299
C8orf51	chr8:144448792-144450805	3.13912	3.40417	3.27165	0.553842	0.0647834	0.309313	0.0945435	-3.40288
LRIG3	chr12:59265936-59314262	45.345	46.0835	45.7142	5.15776	3.50897	4.33336	0.0947924	-3.39908
SBK1	chr16:28303839-28335170	11.5585	11.6563	11.6074	1.41244	0.800552	1.1065	0.0953268	-3.39097
PBXIP1	chr1:154916558-154928567	50.4012	49.2883	49.8448	5.69276	3.93517	4.81396	0.0965792	-3.37214
NKX2-8	chr14:37049215-37051786	0.717832	0.894101	0.805967	0.0560385	0.10132	0.0786792	0.097621	-3.35666
MMP15	chr16:58059281-58080804	24.8077	25.3034	25.0556	2.22966	2.69723	2.46345	0.0983193	-3.34638
HAPLN2	chr1:156589085-156595517	2.68784	2.8158	2.75182	0.191399	0.351531	0.271465	0.0986493	-3.34155
SUOX	chr12:56391042-56399309	9.42656	9.7226	9.57458	1.39104	0.509214	0.950127	0.0992343	-3.33302
PCDHB11	chr5:140579347-140582618	17.5738	18.2864	17.9301	2.33062	1.231	1.78081	0.0993196	-3.33178
RTP4	chr3:187086167-187089369	0.90191	0.740285	0.821098	0.0597825	0.10365	0.0817163	0.0995208	-3.32886
KIAA0226L	chr13:46916136-46961635	1.03675	0.895441	0.966095	0.112165	0.0805395	0.0963523	0.0997337	-3.32578
SAMD13	chr1:84764048-84816481	2.25629	1.96543	2.11086	0.160514	0.261184	0.210849	0.0998877	-3.32355
ADAM28	chr8:24151579-24212726	0.244522	0.235819	0.240171	0.0481041	0	0.024052	0.100146	-3.31983
LRRC17	chr7:102453307-102715288	10.5396	11.6681	11.1039	1.32666	0.901414	1.11404	0.100329	-3.31719
GDF5	chr20:34021148-34026027	0.120209	0.124656	0.122432	0.0247819	0	0.0123909	0.101206	-3.30463
C1RL	chr12:7247145-7274447	42.263	42.8667	42.5648	5.33183	3.31467	4.32325	0.101569	-3.29947
GUCY1A2	chr11:106544737-106889171	4.22708	4.00487	4.11598	0.454106	0.383027	0.418567	0.101693	-3.29771
PTGIR	chr19:47123724-47128354	0.949866	1.52185	1.23586	0.184989	0.0669655	0.125977	0.101935	-3.29428
DLEU7	chr13:51286758-51417885	2.5932	2.51131	2.55225	0.389098	0.136838	0.262968	0.103034	-3.27881
MIAT	chr22:27053445-27072440	14.5065	7.23799	10.8722	1.45134	0.801225	1.12628	0.103592	-3.27101
XAGE1B,XAGE1C	chrX:52255219-52260363	15.7365	0.217317	7.97691	0	1.65776	0.82888	0.10391	-3.26659
DNAJC28	chr21:34860237-34864023	1.59041	1.59406	1.59224	0.226485	0.113122	0.169803	0.106645	-3.22912
PHLDA1	chr12:76419226-76425556	48.2289	54.5903	51.4096	6.54348	4.42488	5.48418	0.106676	-3.22869
LOC100292680	chr12:1609656-1613590	2.48727	2.17397	2.33062	0.251174	0.248598	0.249886	0.107219	-3.22137
CNIH3	chr1:224804178-224928249	16.808	18.2371	17.5226	2.23519	1.54626	1.89072	0.107902	-3.2122
SSC5D	chr19:55999869-56030466	0.603147	0.34377	0.473459	0.0604649	0.041914	0.0511894	0.108118	-3.20932
SESN3	chr11:94906132-94964246	46.466	45.8578	46.1619	5.47217	4.53567	5.00392	0.108399	-3.20557
GIMAP2	chr7:150382793-150390728	0.411664	0.171536	0.2916	0	0.0635497	0.0317749	0.108967	-3.19803
ROR1	chr1:64239689-64644707	10.5184	11.7537	11.1361	1.30625	1.12194	1.21409	0.109024	-3.19728
FLJ39051	chr11:126173646-126225482	1.05132	1.12334	1.08733	0.0861996	0.151505	0.118852	0.109307	-3.19355
ACOXL	chr2:111490149-111875799	0.712034	0.563813	0.637923	0.0506835	0.0890245	0.069854	0.109502	-3.19097
SLC35E2B	chr1:1571099-1655791	18.1143	17.5179	17.8161	2.24706	1.67867	1.96286	0.110174	-3.18215
NPTXR	chr22:39214455-39240017	10.178	10.4742	10.3261	1.16736	1.10918	1.13827	0.110232	-3.18138
ART5	chr11:3659735-3663546	1.37734	1.42683	1.40209	0.112158	0.197887	0.155023	0.110566	-3.17702
SAMD5	chr6:147829827-147891157	2.03005	2.2109	2.12047	0.375535	0.0948649	0.2352	0.110919	-3.17243
AGBL1	chr15:86685241-87572283	0.0412574	0.089046	0.0651517	0.0144818	0	0.0072409	0.111139	-3.16956
RIMS3	chr1:41086351-41131324	7.47897	6.83128	7.15512	1.00047	0.608359	0.804415	0.112425	-3.15297
SYT8	chr11:1855673-1858750	0.770299	0.501065	0.635682	0.0508077	0.0923358	0.0715717	0.11259	-3.15084
PCDHB3	chr5:140480233-140483406	2.30548	2.22545	2.26546	0.274415	0.236604	0.25551	0.112785	-3.14836
CDH11	chr16:64980682-65155919	20.929	20.7914	20.8602	3.01948	1.71882	2.36915	0.113573	-3.13831
LRRC32	chr11:76368567-76381791	0.0766548	0.0482485	0.0624516	0.0142014	0	0.0071007	0.113699	-3.13671
DUSP26	chr8:33448853-33457439	0.235662	0.0945207	0.165091	0.0376168	0	0.0188084	0.113927	-3.13382
LTBP1	chr2:33172368-33624575	84.8562	87.8112	86.3337	12.8277	6.97947	9.90358	0.114713	-3.1239
GPR173	chrX:53078505-53109796	6.53503	6.60648	6.57076	1.00797	0.499759	0.753865	0.11473	-3.12368
SLC25A34	chr1:16062808-16067884	1.12925	0.91449	1.02187	0.156003	0.079462	0.117733	0.115213	-3.11763
ENC1	chr5:73923230-73937249	89.883	89.8494	89.8662	12.7123	8.05264	10.3825	0.115533	-3.11363
HEPH	chrX:65382432-65487230	0.7939	0.832349	0.813125	0.147372	0.0413768	0.0943744	0.116064	-3.10701
FLJ46257	chr22:48016791-48027318	1.34012	1.10696	1.22354	0.183414	0.100801	0.142107	0.116145	-3.10601
PCDHB5	chr5:140514799-140517704	34.811	39.9894	37.4002	4.91718	3.79637	4.35677	0.116491	-3.10171
PALMD	chr1:100111430-100231349	4.85309	4.41532	4.6342	0.491773	0.591189	0.541481	0.116844	-3.09734
CHRNA1	chr2:175612322-175629200	0.125689	0.129285	0.127487	0.0298032	0	0.0149016	0.116887	-3.09681
HRCT1	chr9:35906188-35907138	5.86998	6.65897	6.26448	0.873687	0.600339	0.737013	0.11765	-3.08743
IGSF22	chr11:18720350-18747777	0.0429838	0.0439544	0.0434691	0.0102379	0	0.00511895	0.117761	-3.08607
FOXS1	chr20:30432102-30433420	31.8045	32.6392	32.2219	3.63625	3.99729	3.81677	0.118453	-3.07762
BCHE	chr3:165490691-165555253	4.47238	4.06381	4.2681	0.538619	0.477765	0.508192	0.119068	-3.07015
CBX3P2	chr18:2652168-2655394	0.0985318	0.284304	0.191418	0.0456225	0	0.0228113	0.11917	-3.06891
ST8SIA1	chr12:22346324-22487648	0.240247	0.338812	0.289529	0.0472048	0.0218775	0.0345411	0.119301	-3.06732
KLK4	chr19:51409607-51413994	1.09299	1.31496	1.20397	0.287573	0	0.143787	0.119426	-3.06581
LOC285540	chr4:25162293-25200127	0.420161	0.115847	0.268004	0.0641178	0	0.0320589	0.119621	-3.06346
IL17RD	chr3:57124009-57199403	2.33049	2.76138	2.54594	0.327706	0.283391	0.305549	0.120014	-3.05872
NREP	chr5:110834021-111312628	193.161	194.701	193.931	23.3922	23.7439	23.568	0.121528	-3.04064
TMEM86A	chr11:18720350-18747777	3.97088	3.96775	3.96931	0.657638	0.308136	0.482887	0.121655	-3.03913
LOC100506368	chr11:86666662-86711989	0.775959	1.00856	0.892259	0.118966	0.0991403	0.109053	0.122221	-3.03243
GTF2A1L,STON1,STON1-GTF2A1L	chr2:48757063-49003656	9.72986	9.86968	9.79977	1.43263	0.965834	1.19923	0.122373	-3.03064
C16orf86	chr16:67700716-67702661	0.292096	0.564263	0.428179	0.105159	0	0.0525795	0.122798	-3.02564
PKHD1	chr6:51480144-51952423	0.685948	0.853599	0.769773	0.127212	0.0627284	0.0949702	0.123374	-3.01889
LOC286297	chr9:42844369-42893137	0.166198	0.24976	0.207979	0.0517021	0	0.0258511	0.124296	-3.00814
KIAA0125	chr14:106383837-106398502	0.0161835	0.0296926	0.0229381	0.00571162	0	0.00285581	0.124501	-3.00577
ZNF287	chr17:16453630-16472520	1.98694	1.87693	1.93193	0.22918	0.252799	0.240989	0.12474	-3.003
CYP21A1P,CYP21A2	chr6:31973358-31981050	0.2835	0.174712	0.229106	0	0.0573004	0.0286502	0.125052	-2.9994
DCN	chr12:91539034-91576806	5.3121	5.77626	5.54418	0.524217	0.86282	0.693519	0.125089	-2.99897
SLC9A7P1	chr12:98847618-98850923	0.493539	0.42137	0.457454	0.0535587	0.0616608	0.0576098	0.125935	-2.98924
C14orf23	chr14:29241909-29264000	0.0156835	0.155301	0.0854922	0.021548	0	0.010774	0.126023	-2.98824
PTGIS	chr20:48120410-48184707	4.81659	4.62066	4.71862	0.525246	0.665369	0.595307	0.126161	-2.98666
CLPSL2	chr6:35744391-35747329	0.928042	1.09075	1.0094	0.259526	0	0.129763	0.128555	-2.95954
ABHD12B	chr14:51338877-51371688	0.211625	0.111994	0.161809	0.0416811	0	0.0208405	0.128797	-2.95683
TMEM187	chrX:153237990-153248646	4.62817	3.27863	3.9534	0.536979	0.482654	0.509817	0.128956	-2.95504
APOL4	chr22:36585175-36600879	0.971371	0.843665	0.907518	0.15096	0.0834725	0.117216	0.129161	-2.95275
LOC646938	chr15:79044378-79045734	0.670317	0.809263	0.73979	0.191194	0	0.095597	0.129222	-2.95208
KRT6B	chr12:52840434-52845910	0.158164	0.154103	0.156133	0	0.0407814	0.0203907	0.130598	-2.9368
PLA2G7	chr6:46655611-46703430	1.72352	1.66144	1.69248	0.211496	0.232138	0.221817	0.13106	-2.9317
FZD2	chr17:42634811-42638630	27.1544	29.0128	28.0836	4.30337	3.06193	3.68265	0.131132	-2.93091
ARL4C	chr2:235401685-235405693	22.7249	25.2451	23.985	3.98313	2.30895	3.14604	0.131167	-2.93052
CSRNP3	chr2:166326156-166545917	0.43663	0.416741	0.426685	0.039362	0.0728518	0.0561069	0.131495	-2.92692
TRAM1L1	chr4:118004709-118006736	5.26157	4.42361	4.84259	0.783066	0.491426	0.637246	0.131592	-2.92586
ENPP5	chr6:46127761-46138717	2.09222	2.72861	2.41042	0.270465	0.364566	0.317516	0.131726	-2.92438
SEMA3C	chr7:80371853-80548667	33.5838	32.7	33.1419	4.89743	3.86729	4.38236	0.13223	-2.91888
NTN3	chr16:2521499-2524146	2.29815	2.01707	2.15761	0.202213	0.368676	0.285444	0.132297	-2.91815
DUSP19	chr2:183943286-183964722	0.611585	0.715755	0.66367	0.0772179	0.0984224	0.0878201	0.132325	-2.91784
ADAMTS14	chr10:72432558-72522195	1.22995	1.24794	1.23895	0.196232	0.131711	0.163971	0.132348	-2.9176
CXCL13	chr4:78432906-78532988	1.50985	2.16563	1.83774	0.113699	0.374872	0.244285	0.132927	-2.91129
TRIB2	chr2:12856997-12882858	51.4948	53.4415	52.4681	8.37103	5.60788	6.98945	0.133213	-2.90819
AFF3	chr2:100163715-100759037	12.7234	13.0222	12.8728	1.64129	1.792	1.71664	0.133354	-2.90666
FMNL2	chr2:153191750-153506348	3.03457	2.85038	2.94247	0.394705	0.390531	0.392618	0.133431	-2.90583
IRF2	chr4:185308875-185395726	5.8953	6.06411	5.97971	1.08176	0.520791	0.801276	0.133999	-2.8997
SLC25A48	chr5:135170364-135224326	1.40932	1.60622	1.50777	0.109076	0.295269	0.202173	0.134087	-2.89876
PLCXD3	chr5:41307047-41510730	0.379308	0.25417	0.316739	0.0323799	0.0526085	0.0424942	0.134162	-2.89796
LOC100288428	chr3:8262833-8543344	0.761561	0.987698	0.874629	0.139708	0.0955482	0.117628	0.134489	-2.89444
AVPR1A	chr12:63540215-63546590	0.102561	0.139217	0.120889	0.0325201	0	0.0162601	0.134504	-2.89428
MIR4724,RAB11FIP4	chr17:29718641-29865232	6.61119	6.59204	6.60161	0.877591	0.901959	0.889775	0.134781	-2.89131
KLF14	chr7:130417395-130418888	2.18178	1.76054	1.97116	0.534255	0	0.267128	0.135518	-2.88344
SLC16A13	chr17:6939393-6943440	4.67275	4.71905	4.6959	0.83683	0.436367	0.636598	0.135565	-2.88295
COL10A1	chr6:116421998-116566853	0.222096	0.26102	0.241558	0.0657553	0	0.0328777	0.136107	-2.87719
SNCAIP	chr5:121647819-121799794	1.49345	1.82459	1.65902	0.243301	0.209635	0.226468	0.136507	-2.87295
PRSS2,TRY6	chr7:142478756-142482399	1.13919	1.53483	1.33701	0.365427	0	0.182714	0.136658	-2.87136
HMP19	chr5:173472723-173536182	1.14488	1.44493	1.2949	0.269097	0.0854229	0.17726	0.13689	-2.86891
APOD	chr3:195295572-195311076	1.62702	2.83101	2.22901	0.424455	0.186164	0.30531	0.136971	-2.86806
GPR68	chr14:91698875-91720224	0.121091	0.0365425	0.0788168	0.0215991	0	0.0107995	0.137021	-2.86753
SV2B	chr15:91643181-91844539	0.107916	0.180011	0.143963	0.029845	0.00997334	0.0199092	0.138293	-2.8542
MIR4800,MXD4	chr4:2249159-2263739	45.6626	47.6343	46.6484	8.2797	4.64994	6.46482	0.138586	-2.85115
CMKLR1	chr12:108681820-108733094	0.474084	0.506269	0.490177	0.030426	0.106121	0.0682735	0.139284	-2.8439
WNT6	chr2:219724545-219738954	10.7681	10.6063	10.6872	1.44828	1.53388	1.49108	0.13952	-2.84145
PCDHB8	chr5:140557370-140560081	9.79608	9.44387	9.61998	1.48675	1.20336	1.34505	0.139819	-2.83837
OLFML2A	chr9:127539436-127577159	20.4133	20.4479	20.4306	2.58153	3.15254	2.86704	0.14033	-2.8331
PCDHB9	chr5:140566892-140571111	4.57798	4.99852	4.78825	0.888197	0.459117	0.673657	0.14069	-2.82941
YPEL1	chr22:22020272-22090071	12.7314	13.5207	13.126	2.00976	1.69582	1.85279	0.141154	-2.82466
LOC283547	chr14:39218542-39386086	0.127821	0.0555091	0.091665	0.026028	0	0.013014	0.141973	-2.81631
DBX2	chr12:45408538-45444882	0.321856	0.398893	0.360374	0.0562459	0.0465087	0.0513773	0.142566	-2.81029
ZNF362	chr1:33722173-33766320	13.5414	12.3544	12.9479	2.1267	1.57588	1.85129	0.14298	-2.80612
ADRA2A	chr10:112836789-112840662	1.3846	1.18882	1.28671	0.148782	0.219945	0.184364	0.143283	-2.80306
FLJ16779	chr20:61872135-61892967	0.664854	0.510391	0.587622	0.121974	0.0467641	0.0843691	0.143577	-2.8001
PPM1H	chr12:63037762-63328665	13.1462	14.1646	13.6554	2.04707	1.88615	1.96661	0.144017	-2.79569
LRRTM4	chr2:76974849-77749502	0.298261	0.246356	0.272309	0.0784395	0	0.0392197	0.144027	-2.79559
PTGDS	chr9:139871955-139876194	0.880973	0.903485	0.892229	0.0919295	0.165208	0.128569	0.144098	-2.79487
AR	chrX:66763873-66950461	3.26799	3.38603	3.32701	0.46355	0.500083	0.481817	0.14482	-2.78767
EXTL1	chr1:26348270-26362954	0.0721331	0.143632	0.107883	0	0.0312652	0.0156326	0.144904	-2.78683
ZNF429	chr19:21688436-21721079	0.577545	0.427554	0.502549	0.0695778	0.0761857	0.0728817	0.145024	-2.78564
TNFSF15	chr9:117546914-117568408	2.29473	2.22233	2.25853	0.60731	0.047963	0.327636	0.145066	-2.78522
PCDHB10	chr5:140571951-140575213	10.468	10.5559	10.5119	1.75356	1.31019	1.53187	0.145727	-2.77866
LINC00087	chrX:134229014-134232733	0.445193	0.54006	0.492626	0.143696	0	0.071848	0.145847	-2.77747
SPATC1	chr8:145086581-145102015	0.326795	0.138473	0.232634	0.0679568	0	0.0339784	0.146059	-2.77537
TSHZ1	chr18:72922709-73001905	12.3219	11.5928	11.9573	1.91169	1.58832	1.75	0.146354	-2.77247
L1CAM	chrX:153126970-153141399	25.821	26.4949	26.1579	3.76543	3.90541	3.83542	0.146625	-2.76979
LOC392232	chr8:73117533-73163869	0.358081	0.0780692	0.218075	0.0639572	0	0.0319786	0.14664	-2.76965
LINC00260	chr1:203595914-203713209	0.262245	0.0921947	0.17722	0.0520045	0	0.0260023	0.146723	-2.76883
OLFM4	chr13:53602875-53626196	0.428963	0.44456	0.436762	0.0613916	0.0678479	0.0646198	0.147952	-2.7568
GPRIN3	chr4:90165428-90229161	0.833161	0.930596	0.881879	0.229387	0.0319894	0.130688	0.148193	-2.75445
TIGD4	chr4:153690505-153700916	0.304846	0.292075	0.298461	0.0486297	0.0400689	0.0443493	0.148594	-2.75056
NYNRIN	chr14:24867991-24888494	11.8029	11.2676	11.5352	2.03283	1.40929	1.72106	0.1492	-2.74468
HTR2A	chr13:47405676-47471211	0.19149	0.228699	0.210095	0.0627078	0	0.0313539	0.149237	-2.74432
DPPA3	chr12:7864088-7870152	0.129113	0.268995	0.199054	0.0595573	0	0.0297787	0.149601	-2.74081
CUX2	chr12:111471827-111788358	0.881929	1.2121	1.04701	0.165376	0.14835	0.156863	0.149819	-2.7387
CYP21A2	chr6:32006092-32077151	0.0887347	0.124253	0.106494	0.0319159	0	0.0159579	0.149849	-2.73842
ZMAT4	chr8:40388110-40755343	1.4784	1.10741	1.2929	0.202025	0.185475	0.19375	0.149856	-2.73835
SLC29A1	chr6:44187241-44201888	113.118	111.866	112.492	24.9062	8.94215	16.9242	0.150448	-2.73266
ASB13	chr10:5680819-5708558	5.50809	5.70573	5.60691	0.986165	0.704318	0.845241	0.15075	-2.72977
FAT4	chr4:126237566-126414087	1.97717	2.19368	2.08542	0.344357	0.286882	0.31562	0.151345	-2.72408
ITGB3	chr17:45331207-45390077	10.5773	11.1645	10.8709	2.21969	1.09346	1.65658	0.152386	-2.7142
MAML2	chr11:95711439-96076344	2.29638	2.28999	2.29319	0.428858	0.270243	0.34955	0.15243	-2.71378
SPSB1	chr1:9352940-9429590	39.3618	37.8248	38.5933	7.32233	4.51217	5.91725	0.153323	-2.70535
CST2	chr20:23804403-23807312	0.357698	1.16188	0.759789	0.0844979	0.148638	0.116568	0.153421	-2.70443
VPS13C	chr15:62144589-62352664	16.0709	16.0061	16.0385	3.21098	1.71812	2.46455	0.153665	-2.70214
LINC00086	chrX:134555867-134560225	1.29899	1.36631	1.33265	0.157799	0.252435	0.205117	0.153917	-2.69978
VMAC	chr19:5904851-5910263	2.15854	2.67126	2.4149	0.354689	0.390473	0.372581	0.154284	-2.69634
LOC100499467	chr17:70399462-70588943	10.5363	11.1248	10.8306	2.00493	1.35389	1.67941	0.155062	-2.68908
GJA1	chr6:121756744-121770873	102.574	98.3628	100.468	20.1712	11.0124	15.5918	0.155191	-2.68788
TUBA3E	chr2:130949317-130956034	8.26058	7.81878	8.03968	1.13921	1.35785	1.24853	0.155296	-2.68691
F13A1	chr6:6144310-6320924	0.730178	0.919065	0.824622	0.168019	0.0890719	0.128545	0.155884	-2.68145
PBX1	chr1:164528596-164821060	23.985	25.143	24.564	3.32635	4.35514	3.84075	0.156357	-2.67709
WNT4	chr1:22443797-22469519	0.381338	0.360397	0.370868	0.0677636	0.0483552	0.0580594	0.15655	-2.6753
ZNF503-AS2	chr10:77157602-77168740	5.08067	5.72795	5.40431	0.823049	0.870544	0.846796	0.156689	-2.67402
FAM26E	chr6:116817650-116880031	7.07935	7.95627	7.51781	1.93632	0.421009	1.17866	0.156783	-2.67316
CORO2B	chr15:68871307-69020144	36.7849	37.8169	37.3009	5.92755	5.7707	5.84912	0.156809	-2.67292
CCDC80	chr3:112323408-112359977	23.1186	23.5304	23.3245	3.78961	3.52644	3.65803	0.156832	-2.67271
RASSF4	chr10:45455218-45490172	10.4441	10.3229	10.3835	1.61576	1.65413	1.63495	0.157456	-2.66698
SAP25	chr7:100169852-100171270	2.21859	1.55418	1.88638	0.594765	0	0.297382	0.157647	-2.66523
LOC100131067	chr5:80256507-81047072	2.15354	2.09607	2.12481	0.434724	0.23781	0.336267	0.158258	-2.65965
LPHN2	chr1:82266081-82458107	35.474	36.8037	36.1388	7.15422	4.2858	5.72001	0.158279	-2.65946
NCALD	chr8:102698769-103137135	1.3155	1.42166	1.36858	0.180245	0.254402	0.217324	0.158795	-2.65476
CST1	chr20:23728189-23731574	0.407792	0.638211	0.523002	0.166232	0	0.083116	0.158921	-2.65362
SLITRK4	chrX:142710594-142723926	5.89632	6.75683	6.32658	1.43452	0.576579	1.00555	0.158941	-2.65344
HPN	chr19:35531409-35597208	0.107198	0.14045	0.123824	0.0394483	0	0.0197241	0.159292	-2.65026
ZNF503	chr10:77157602-77168740	48.5647	47.9195	48.2421	7.34975	8.03952	7.69463	0.1595	-2.64837
ARHGAP28	chr18:6834431-6915712	4.92975	5.17606	5.0529	0.702703	0.915501	0.809102	0.160126	-2.64272
HGFAC	chr4:3443725-3451213	0.702753	0.200466	0.451609	0.14472	0	0.07236	0.160227	-2.64181
EFNB3	chr17:7608519-7614693	20.969	20.9266	20.9478	3.38659	3.32665	3.35662	0.160237	-2.64172
RGS9	chr17:63133455-63223821	4.29066	4.98639	4.63852	0.679338	0.807669	0.743503	0.160289	-2.64125
PTPRO	chr12:15475190-15751265	1.00686	1.17358	1.09022	0.17794	0.171776	0.174858	0.160388	-2.64036
HIPK4	chr19:40885177-40896094	0.296571	0.313548	0.305059	0.0509554	0.046913	0.0489342	0.160409	-2.64018
LOC653501,ZNF658B	chr9:39443813-39464526	0.0508789	0.0214418	0.0361604	0.0116137	0	0.00580685	0.160586	-2.63858
TTC30B	chr2:178414880-178417524	2.02372	2.07875	2.05124	0.505312	0.153542	0.329427	0.160599	-2.63846
C2orf16	chr2:27799388-27805589	0.949352	0.90724	0.928296	0.192168	0.106567	0.149367	0.160905	-2.63572
RBM43	chr2:152104727-152118389	7.76131	7.64441	7.70286	1.06682	1.42281	1.24482	0.161604	-2.62946
KCNA4	chr11:30031287-30038577	0.394777	0.385362	0.390069	0.101617	0.024648	0.0631325	0.161849	-2.62728
LMO3	chr12:16701305-16761148	0.492665	0.587043	0.539854	0.0240018	0.151027	0.0875144	0.162108	-2.62498
CSDAP1	chr16:31579087-31580845	0.219899	0.208742	0.214321	0.0696741	0	0.0348371	0.162547	-2.62108
CRYGS	chr3:186256231-186262167	1.20008	0.635664	0.917872	0.161236	0.138134	0.149685	0.163078	-2.61636
WNT5B	chr12:1726221-1756378	3.5627	3.98079	3.77175	0.326079	0.90576	0.615919	0.163298	-2.61442
MEIS1	chr2:66662531-66799891	24.826	23.3766	24.1013	4.28872	3.58383	3.93627	0.163322	-2.61421
ZC3H12B	chrX:64708614-64727767	3.40624	3.23026	3.31825	0.564683	0.5271	0.545891	0.164512	-2.60374
PIEZO2	chr18:10670243-11148761	5.60291	5.70355	5.65323	0.865989	0.998516	0.932252	0.164906	-2.60028
SLN	chr11:107578100-107582787	0.557917	1.03648	0.797199	0.0974849	0.165842	0.131663	0.165158	-2.59808
MS4A15	chr11:60524339-60544204	0.934854	1.41511	1.17498	0.0337824	0.354564	0.194173	0.165256	-2.59722
SDC3	chr1:31342312-31381480	26.3722	25.8758	26.124	4.6009	4.08142	4.34116	0.166175	-2.58922
LRRN2	chr1:204586302-204654597	3.81881	3.76861	3.79371	0.70902	0.552064	0.630542	0.166207	-2.58895
COL22A1	chr8:139600477-139926236	21.6251	18.0191	19.8221	4.63371	1.96076	3.29723	0.166341	-2.58778
CLEC4F	chr2:71035776-71047732	0.317369	0.250024	0.283697	0.0601489	0.0346569	0.0474029	0.16709	-2.5813
PTGFR	chr1:78956727-79006386	4.45918	3.53348	3.99633	0.732538	0.602986	0.667762	0.167094	-2.58127
KRT71	chr12:52937692-52946931	0.558424	0.483705	0.521065	0.0912067	0.083038	0.0871224	0.167201	-2.58035
DACT3	chr19:47150868-47220384	12.2535	12.3117	12.2826	2.33507	1.77229	2.05368	0.167202	-2.58033
CCDC71	chr3:49199967-49203785	12.5137	13.5023	13.008	3.48322	0.881252	2.18224	0.167761	-2.57552
SSPN	chr12:26348268-26387708	3.62055	3.87222	3.74639	0.592637	0.665992	0.629314	0.167979	-2.57365
LOC100130673	chr7:32496509-32498106	1.48849	1.74481	1.61665	0.293745	0.250835	0.27229	0.168429	-2.56979
RSPO1	chr1:38076950-38100595	0.15608	0.0534955	0.104788	0	0.0353198	0.0176599	0.16853	-2.56892
COL3A1,MIR3606	chr2:189839098-189877472	192.886	191.855	192.37	28.9287	35.9328	32.4308	0.168585	-2.56845
LMCD1	chr3:8543510-8609806	100.591	104.153	102.372	21.3665	13.1799	17.2732	0.16873	-2.56721
SOX2-OT	chr3:181328150-181459005	0.200171	0.126032	0.163102	0.0551937	0	0.0275968	0.1692	-2.56319
H6PD	chr1:9294862-9331394	13.2285	13.561	13.3948	2.41934	2.12479	2.27207	0.169624	-2.55959
TAS2R31	chr12:10998447-11325723	1.76795	1.36125	1.5646	0.253634	0.277525	0.26558	0.169743	-2.55858
BMP6	chr6:7727010-8102828	8.72203	8.91511	8.81857	1.33779	1.65954	1.49866	0.169944	-2.55687
PCDHB13	chr5:140593508-140596993	11.8179	11.0093	11.4136	2.47283	1.42321	1.94802	0.170675	-2.55067
CDK5R2	chr2:219824397-219826877	3.58627	4.36544	3.97586	0.91011	0.449271	0.67969	0.170955	-2.54832
FAM212A	chr3:49840686-49842463	1.9436	2.13072	2.03716	0.479669	0.217443	0.348556	0.171099	-2.5471
HLA-DQB1	chr6:32627240-32634466	1.5409	1.12262	1.33176	0.387952	0.0681434	0.228048	0.171238	-2.54593
SHC3	chr9:91620685-91793682	0.269835	0.281398	0.275616	0.0348755	0.0598595	0.0473675	0.17186	-2.54069
LOC100129534	chr1:2252695-2322993	0.856511	0.785499	0.821005	0.149337	0.132924	0.14113	0.1719	-2.54036
CCKAR	chr4:26483017-26492042	1.34486	1.36139	1.35312	0.168569	0.296662	0.232615	0.17191	-2.54028
AGAP2	chr12:58118075-58135944	2.54281	2.29121	2.41701	0.302968	0.528178	0.415573	0.171937	-2.54005
TAS2R19	chr12:10998447-11325723	0.209506	0.345239	0.277373	0.0960911	0	0.0480455	0.173217	-2.52935
RAB40B	chr17:80614942-80656598	13.8589	14.4434	14.1512	2.31079	2.60303	2.45691	0.173619	-2.526
C10orf26	chr10:104503726-104576021	37.0661	38.6468	37.8564	8.84105	4.31931	6.58018	0.173819	-2.52434
PAK3	chrX:110187512-110464173	4.48492	4.27469	4.3798	0.797257	0.731136	0.764196	0.174482	-2.51885
PAQR8	chr6:52226925-52272575	1.47168	1.26301	1.36735	0.336642	0.141121	0.238881	0.174705	-2.51701
CCDC87	chr11:66357639-66360554	0.337508	0.342101	0.339804	0.118764	0	0.059382	0.174753	-2.51661
LOC729678	chr5:180256953-180262726	7.52385	8.19066	7.85726	1.85481	0.903063	1.37894	0.175499	-2.51047
IMPG2	chr3:100941389-101039419	0.126375	0.0660596	0.0962173	0.0218029	0.0119901	0.0168965	0.175608	-2.50957
NMNAT3	chr3:139279022-139396885	1.26115	1.16262	1.21189	0.187631	0.238075	0.212853	0.175638	-2.50932
WISP1	chr8:134203281-134243932	0.563469	0.69604	0.629754	0.0668906	0.155322	0.111106	0.176428	-2.50285
ZNF469	chr16:88493878-88507165	0.408299	0.370482	0.38939	0.0695163	0.0681692	0.0688428	0.176796	-2.49984
BHLHE23	chr20:61637330-61638387	0.334392	0.38629	0.360341	0.127588	0	0.063794	0.177038	-2.49787
MMP2	chr16:55513080-55540586	451.207	484.858	468.033	75.647	90.1017	82.8743	0.17707	-2.49761
PCDHB12	chr5:140588290-140591698	11.5573	11.8851	11.7212	2.56975	1.58909	2.07942	0.177407	-2.49487
EMCN	chr4:101316497-101439250	0.0475514	0.0457228	0.0466371	0.0165718	0	0.0082859	0.177668	-2.49275
ANG,RNASE4	chr14:21152335-21168758	14.3398	14.4476	14.3937	2.89647	2.22668	2.56157	0.177965	-2.49033
EMX1	chr2:73144603-73162020	0.670216	0.607363	0.63879	0.156278	0.0711419	0.11371	0.178008	-2.48998
TTC28	chr22:28315363-29075853	9.01743	9.11867	9.06805	1.59315	1.63633	1.61474	0.178069	-2.48949
DNAJC22	chr12:49741040-49745685	7.41582	6.81746	7.11664	1.52879	1.00722	1.26801	0.178175	-2.48864
PIK3IP1	chr22:31677578-31688520	69.6407	69.5324	69.5865	17.1344	7.70021	12.4173	0.178444	-2.48646
ETAA1	chr2:67624441-67637533	21.1715	20.3057	20.7386	5.18313	2.22081	3.70197	0.178506	-2.48595
TTC30A	chr2:178479025-178483694	2.48079	2.71565	2.59822	0.737213	0.190972	0.464093	0.178619	-2.48504
LOC283888	chr16:27413482-27464714	0.495941	0.60953	0.552736	0.0953196	0.102274	0.0987968	0.178742	-2.48405
TMEM121	chr14:105992952-105996539	2.91227	4.78614	3.8492	1.09278	0.285247	0.689014	0.179002	-2.48196
GLTPD2	chr17:4692253-4693884	0.330035	0.230257	0.280146	0.100301	0	0.0501505	0.179016	-2.48184
ALOX5AP	chr13:31287614-31338565	11.5151	12.2072	11.8612	1.98075	2.26691	2.12383	0.179058	-2.4815
GLIS1	chr1:53971905-54199877	0.136933	0.142805	0.139869	0.0501514	0	0.0250757	0.17928	-2.47971
KLHL22	chr22:20795805-20850170	9.5669	8.98839	9.27764	1.88445	1.44831	1.66638	0.179612	-2.47704
UNC5A	chr5:176237559-176326333	0.150467	0.193988	0.172227	0	0.0619292	0.0309646	0.179789	-2.47562
FAT3	chr11:92085261-92629635	1.26262	1.38532	1.32397	0.275799	0.201559	0.238679	0.180275	-2.47173
LBH	chr2:30454396-30482899	135.628	146.505	141.066	27.2909	23.7182	25.5046	0.180798	-2.46755
DEPTOR	chr8:120885899-121063157	2.84091	3.76377	3.30234	0.484437	0.710192	0.597314	0.180876	-2.46693
DNAJC27-AS1	chr2:25194980-25262563	0.0888795	0.0986059	0.0937427	0.0124764	0.0215406	0.0170085	0.181438	-2.46245
PTCHD2	chr1:11539294-11597640	0.300582	0.33666	0.318621	0.0411336	0.0746352	0.0578844	0.181672	-2.46059
LOC400685	chr19:35307057-35323773	0.989754	0.938364	0.964059	0.212992	0.137653	0.175322	0.181859	-2.45911
LUM	chr12:91497231-91505542	75.185	74.5154	74.8502	12.5189	14.768	13.6435	0.182277	-2.4558
C6orf15	chr6:31078999-31080332	15.4937	16.6692	16.0815	2.74181	3.13673	2.93927	0.182774	-2.45187
GAS2	chr11:22688159-22834547	1.26491	1.68054	1.47273	0.281778	0.256955	0.269366	0.182903	-2.45085
DNAH5	chr5:13690436-13944589	0.865965	0.900868	0.883417	0.111557	0.211913	0.161735	0.183079	-2.44946
LINC00312	chr3:8613467-8616354	2.42167	1.97175	2.19671	0.61134	0.193018	0.402179	0.183082	-2.44943
PTH1R	chr3:46919235-46945289	0.576741	0.887205	0.731973	0.269073	0	0.134537	0.1838	-2.44379
RTN4R	chr22:20228937-20255816	11.8888	12.0943	11.9916	2.24168	2.16694	2.20431	0.183822	-2.44362
LOXL4	chr10:100007442-100028007	109.7	109.048	109.374	17.8014	22.5382	20.1698	0.184411	-2.439
LOC728739	chr12:108296926-108297548	1.06535	0.964104	1.01473	0.374978	0	0.187489	0.184768	-2.43621
LOC729041	chr1:46899498-46911374	1.50257	2.23003	1.8663	0.450923	0.239835	0.345379	0.185061	-2.43393
TSNAXIP1	chr16:67841009-67861971	0.178825	0.135077	0.156951	0.0581749	0	0.0290875	0.185328	-2.43185
PNRC1	chr6:89790428-89794879	77.8068	81.1455	79.4761	21.6025	7.88095	14.7417	0.185486	-2.43062
SLC29A3	chr10:73079009-73123147	8.62325	10.1977	9.41047	2.14577	1.34563	1.7457	0.185506	-2.43046
KLHDC8A	chr1:205305647-205326039	0.196539	0.159364	0.177951	0.0235657	0.0424738	0.0330198	0.185555	-2.43008
NME9	chr3:137906147-138048728	0.0932092	0.0460494	0.0696293	0.0258903	0	0.0129452	0.185915	-2.42728
PCMTD2	chr20:62887047-62907579	19.2669	17.7462	18.5066	3.56832	3.31731	3.44281	0.186032	-2.42638
TRPS1	chr8:116420723-116681228	14.1545	14.0984	14.1265	3.50519	1.75665	2.63092	0.186241	-2.42476
TNFAIP6	chr2:152214105-152236562	3.40999	3.11915	3.26457	0.985026	0.230973	0.608	0.186242	-2.42475
CXXC4	chr4:105389462-105416058	5.02141	4.93139	4.9764	1.05187	0.803503	0.927687	0.186417	-2.42339
SPOCK3	chr4:167654535-168155741	8.29274	7.8983	8.09552	1.15109	1.87549	1.51329	0.186929	-2.41944
ADAMTS7	chr15:79051544-79103773	1.41354	1.15385	1.2837	0.216719	0.264879	0.240799	0.187583	-2.4144
CDON	chr11:125826712-125933187	3.07981	3.37417	3.22699	0.744013	0.467335	0.605674	0.18769	-2.41358
SCN2B	chr11:118033518-118047337	0.561072	0.557054	0.559063	0.0687929	0.141073	0.104933	0.187694	-2.41354
EMX2OS	chr10:119243803-119309057	0.240028	0.257477	0.248752	0.0435646	0.050048	0.0468063	0.188164	-2.40994
KNDC1	chr10:134973970-135039916	4.33758	4.66643	4.50201	0.834901	0.859343	0.847122	0.188165	-2.40993
C17orf72	chr17:62075710-62097994	2.78195	2.28117	2.53156	0.429696	0.525328	0.477512	0.188624	-2.40642
FAM198A	chr3:43020758-43099207	0.0752756	0.0917248	0.0835002	0	0.0315282	0.0157641	0.188791	-2.40514
LOC100506433	chr14:48234155-48264217	12.1749	11.4945	11.8347	2.63154	1.85052	2.24103	0.189361	-2.40079
GALNTL2	chr3:16216183-16271253	4.31386	4.31334	4.3136	0.870904	0.763127	0.817016	0.189405	-2.40046
CNTN3	chr3:74311721-74570343	0.839716	0.762957	0.801337	0.228492	0.0753388	0.151915	0.189578	-2.39914
TTYH1	chr19:54926604-54947899	23.4996	25.8413	24.6705	4.15625	5.21857	4.68741	0.190001	-2.39592
ITIH6	chrX:54775331-54824673	0.0514496	0.0451529	0.0483013	0	0.0183671	0.00918355	0.190131	-2.39494
FLJ34503	chr6:114225550-114242806	0.138433	0.0287296	0.0835813	0.0318368	0	0.0159184	0.190454	-2.39248
DRD1	chr5:174867674-174871163	2.6003	2.55492	2.57761	0.396316	0.585887	0.491102	0.190526	-2.39194
2015-03-09	chr12:58148880-58154193	10.7441	11.7352	11.2397	2.33991	1.95412	2.14702	0.191022	-2.38819
C16orf96	chr16:4606490-4650318	0.0617567	0.0751812	0.068469	0	0.0261619	0.0130809	0.191049	-2.38798
ZXDA	chrX:57931863-57937067	7.16648	7.31812	7.2423	1.55868	1.20933	1.38401	0.1911	-2.3876
EPHA4	chr2:222282746-222437010	9.10567	8.77267	8.93917	2.03637	1.38752	1.71195	0.191511	-2.3845
C14orf167	chr14:24407939-24438488	5.05299	5.47363	5.26331	1.242	0.780167	1.01108	0.1921	-2.38007
HOXB13	chr17:46802126-46806111	9.52126	10.4582	9.98973	2.31811	1.52315	1.92063	0.19226	-2.37887
ABAT	chr16:8768443-8878432	13.5275	13.9694	13.7485	2.67036	2.62067	2.64552	0.192423	-2.37765
KCNJ8	chr12:21917888-21927747	3.97345	4.26023	4.11684	0.873855	0.710498	0.792177	0.192423	-2.37764
FAM78B	chr1:166039255-166135958	4.41113	4.14274	4.27693	0.884018	0.763119	0.823568	0.19256	-2.37662
XYLT1	chr16:17196180-17564738	2.18918	2.26294	2.22606	0.484383	0.37321	0.428797	0.192626	-2.37613
C2orf91	chr2:42162507-42180943	0.0103953	0.0645606	0.0374779	0.0144459	0	0.00722295	0.192725	-2.37538
PARM1	chr4:75858284-75975325	3.36264	3.24092	3.30178	0.444958	0.829546	0.637252	0.193003	-2.37331
UCN2	chr3:48599150-48601201	1.38944	0.741331	1.06539	0.344026	0.0680561	0.206041	0.193396	-2.37037
SLITRK3	chr3:164904507-164914469	0.641175	0.586075	0.613625	0.0968992	0.140814	0.118857	0.193696	-2.36814
SOBP	chr6:107811316-107982513	5.13487	5.27797	5.20642	1.02273	0.995002	1.00887	0.193773	-2.36756
LRRC56	chr11:537521-560779	0.777121	0.411938	0.594529	0.151723	0.079365	0.115544	0.194345	-2.36331
RIMBP3C	chr22:21737662-21743455	0.0792105	0.038025	0.0586178	0.0227873	0	0.0113936	0.194372	-2.36311
SCGB1B2P	chr19:35067637-35068596	1.97324	1.59266	1.78295	0.478171	0.214985	0.346578	0.194385	-2.36301
VN1R1	chr19:57966541-57968107	0.377222	0.511066	0.444144	0.0947855	0.0780914	0.0864385	0.194618	-2.36128
FAM69A	chr1:93297593-93427079	24.1973	24.0614	24.1293	4.6316	4.76335	4.69747	0.194679	-2.36083
DISP2	chr15:40650433-40663256	1.75128	1.40209	1.57668	0.363357	0.25072	0.307038	0.194737	-2.3604
LOC100132891	chr8:72753776-72987819	2.8382	2.76753	2.80286	0.465912	0.628132	0.547022	0.195165	-2.35723
COMTD1	chr10:76993728-76995770	38.2363	38.855	38.5456	7.23915	7.82953	7.53434	0.195465	-2.35502
EPHB3	chr3:184279586-184300196	4.53295	5.43358	4.98326	1.05058	0.900424	0.975502	0.195756	-2.35287
ABLIM1	chr10:116190868-116444414	164.999	160.433	162.716	29.1461	34.6904	31.9183	0.196159	-2.3499
SNX33	chr15:75941347-75950968	16.5931	16.4652	16.5292	4.90924	1.58797	3.2486	0.196538	-2.34712
C10orf58	chr10:82167584-82192753	0.200614	0.156048	0.178331	0.0703375	0	0.0351687	0.197211	-2.34219
PTPRS	chr19:5205518-5340814	30.8018	29.9635	30.3826	6.41077	5.57728	5.99403	0.197284	-2.34165
PDGFRB	chr5:149493401-149535422	20.4107	20.7808	20.5957	4.24105	3.89018	4.06562	0.197401	-2.3408
JAKMIP2	chr5:146939556-147162252	7.47009	7.96259	7.71634	1.63342	1.4143	1.52386	0.197485	-2.34019
C15orf58	chr15:90777486-90785312	2.00783	2.28946	2.14865	0.666453	0.18233	0.424391	0.197516	-2.33996
MYO15B	chr17:73584138-73663269	1.95838	0.881233	1.41981	0.379967	0.181015	0.280491	0.197556	-2.33967
NODAL	chr10:72191691-72201465	0.266743	0.139674	0.203209	0.080356	0	0.040178	0.197718	-2.33848
LRRC15	chr3:194075975-194090472	2.09889	2.1066	2.10274	0.365628	0.466942	0.416285	0.197972	-2.33663
CD180	chr5:66478103-66492617	3.14305	2.67831	2.91068	0.673333	0.479854	0.576593	0.198096	-2.33573
VASH1	chr14:77228234-77249363	12.1904	10.9431	11.5667	2.43303	2.15686	2.29495	0.198409	-2.33345
ARHGEF4	chr2:131674223-131804836	0.228221	0.292597	0.260409	0.0756857	0.0276715	0.0516786	0.198452	-2.33314
SLC35E2	chr1:1656276-1677438	9.8786	9.81708	9.84784	2.27968	1.63666	1.95817	0.198843	-2.3303
TTC3P1	chrX:74960372-74962914	5.92317	5.48502	5.70409	1.2164	1.05859	1.13749	0.199417	-2.32614
IGIP	chr5:139505520-139508391	0.516028	0.479956	0.497992	0.157072	0.0417213	0.0993967	0.199595	-2.32485
VCAN	chr5:82767492-82878122	0.0894343	0.106196	0.0978151	0.0300385	0.00905309	0.0195458	0.199824	-2.3232
LRFN3	chr19:36428021-36436097	20.0148	20.224	20.1194	4.71337	3.33203	4.0227	0.199941	-2.32235
FAM63A	chr1:150969300-150980854	9.36899	9.49129	9.43014	2.45237	1.33069	1.89153	0.200583	-2.31773
SERTAD4	chr1:210404803-210416440	37.1803	38.4885	37.8344	8.80736	6.38145	7.59441	0.200728	-2.31669
GCNT1	chr9:79056581-79122332	5.11964	4.66111	4.89038	0.965463	0.999129	0.982296	0.200863	-2.31572
SOX2	chr3:181328150-181459005	21.517	24.4545	22.9857	5.35253	3.88515	4.61884	0.200944	-2.31514
SGCA	chr17:48243365-48253293	1.92955	1.63676	1.78316	0.226435	0.490435	0.358435	0.201012	-2.31465
FAM78A	chr9:134133464-134151906	2.83165	2.83887	2.83526	0.70817	0.432513	0.570341	0.20116	-2.31358
CD34	chr1:208059882-208084683	6.77936	7.18331	6.98133	0.960322	1.84969	1.40501	0.201252	-2.31293
RTDR1	chr22:23401592-23484241	0.275008	0.208785	0.241896	0.0974356	0	0.0487178	0.201399	-2.31187
HAR1B	chr20:61726844-61735737	0.33879	0.345265	0.342027	0	0.137801	0.0689005	0.201447	-2.31153
ZBED3	chr5:76372531-76444176	6.02046	5.92054	5.9705	1.89156	0.514661	1.20311	0.201509	-2.31108
KLF9	chr9:72999512-73029573	18.1584	17.0647	17.6116	4.31278	2.7991	3.55594	0.20191	-2.30822
NAGLU	chr17:40687950-40696466	15.7841	15.6061	15.6951	3.93982	2.40289	3.17136	0.20206	-2.30714
ZNF792	chr19:35447257-35454953	3.62569	3.6177	3.62169	0.962168	0.503649	0.732908	0.202366	-2.30496
DCHS2	chr4:155155526-155412930	8.34419	7.16301	7.7536	1.54324	1.60099	1.57211	0.202759	-2.30216
LRRN1	chr3:3841120-3889387	12.7983	13.4359	13.1171	2.86266	2.45792	2.66029	0.202811	-2.30179
NFATC4	chr14:24836144-24848810	17.1146	12.8672	14.9909	3.10459	2.98295	3.04377	0.203041	-2.30016
FRAT1	chr10:99079021-99081672	2.90038	3.23166	3.06602	0.675552	0.57366	0.624606	0.203719	-2.29535
C17orf103	chr17:21142183-21156578	14.5536	15.0114	14.7825	3.77085	2.25437	3.01261	0.203796	-2.2948
WDR5B	chr3:122130699-122134882	8.0141	6.99183	7.50296	2.15484	0.905031	1.52994	0.203911	-2.29399
PSKH1	chr16:67927174-67965778	6.70705	7.08093	6.89399	1.22489	1.59581	1.41035	0.204577	-2.28929
ZG16B	chr16:2880172-2882285	0.490441	0.262059	0.37625	0.154131	0	0.0770655	0.204825	-2.28753
ZSWIM5	chr1:45482075-45672250	1.34327	1.13033	1.2368	0.224994	0.281784	0.253389	0.204875	-2.28719
SEMA3A	chr7:83587658-83824217	6.71685	7.37229	7.04457	1.56631	1.32132	1.44382	0.204954	-2.28663
PCDHB16	chr5:140560979-140565796	3.53784	4.10202	3.81993	0.774693	0.791351	0.783022	0.204983	-2.28642
SLITRK1	chr13:84451342-84456528	0.0182181	0.0447458	0.031482	0.0129163	0	0.00645815	0.205138	-2.28533
ORAI3	chr16:30960404-30966259	8.33569	7.47923	7.90746	1.61523	1.62956	1.6224	0.205173	-2.28509
FP588	chr9:35860270-35865515	0.494515	0.324837	0.409676	0.0692496	0.0991162	0.0841829	0.205487	-2.28288
MGAT3	chr22:39853324-39888199	7.04188	7.19158	7.11673	1.61614	1.31731	1.46672	0.206095	-2.27862
PCDH18	chr4:138440073-138453629	4.40567	4.47659	4.44113	0.847945	0.984775	0.91636	0.206335	-2.27694
LOC344595	chr3:106959538-107045811	9.84896	11.7638	10.8064	2.52907	1.93442	2.23175	0.206521	-2.27564
ARHGAP24	chr4:86396283-86923823	1.38316	1.44635	1.41475	0.28198	0.302708	0.292344	0.206639	-2.27481
PGPEP1	chr19:18451407-18480763	12.2758	12.0272	12.1515	3.10113	1.92547	2.5133	0.20683	-2.27348
NOP14-AS1	chr4:2937277-2965118	2.12581	2.33069	2.22825	0.536579	0.385301	0.46094	0.206862	-2.27326
ARRDC1	chr9:140500095-140513308	15.9751	14.6895	15.3323	3.58293	2.77521	3.17907	0.207345	-2.2699
HCG22	chr6:31021983-31027653	0.0178148	0.0221731	0.0199939	0.00830905	0	0.00415453	0.207789	-2.26681
EPOR	chr19:11487880-11495018	10.2143	10.7789	10.4966	3.19834	1.16668	2.18251	0.207925	-2.26586
ZNF648	chr1:182023704-182030847	0.125454	0.0460806	0.0857673	0.0357541	0	0.017877	0.208437	-2.26232
KIAA1875	chr8:145162628-145173218	0.938508	0.505656	0.722082	0.214006	0.0881948	0.1511	0.209257	-2.25666
IRF2BPL	chr14:77490885-77495034	96.6599	102.355	99.5075	30.953	10.759	20.856	0.209592	-2.25434
BTN3A2	chr6:26365397-26378548	2.19258	2.50444	2.34851	0.560946	0.424595	0.492771	0.209823	-2.25276
ZNF69	chr19:11998669-12025365	3.37832	3.44921	3.41376	0.68171	0.752451	0.717081	0.210056	-2.25116
LOC728875	chr1:144480745-144521969	0.311625	0.453906	0.382765	0	0.160914	0.080457	0.210199	-2.25017
TNRC18	chr7:5346422-5463177	42.7272	40.9601	41.8436	11.2912	6.36058	8.82589	0.210925	-2.2452
NR2F1	chr5:92919042-92929786	2.17252	2.04782	2.11017	0.605882	0.285357	0.44562	0.211177	-2.24347
RHBDL3	chr17:30593194-30651680	4.06156	3.88031	3.97093	1.11474	0.562667	0.838704	0.211211	-2.24325
RAPGEF5	chr7:22157907-22396533	1.53355	1.29589	1.41472	0.320596	0.277123	0.29886	0.21125	-2.24298
SLC27A1	chr19:17581299-17616977	20.7859	22.3074	21.5466	5.06668	4.0707	4.56869	0.212037	-2.23761
PCDHA1,PCDHA10,PCDHA11,PCDHA12,PCDHA13,PCDHA2,PCDHA3,PCDHA4,PCDHA5,PCDHA6,PCDHA7,PCDHA8,PCDHA9,PCDHAC1,PCDHAC2	chr5:140165875-140391929	39.6187	38.5989	39.1088	9.80745	6.81517	8.31131	0.212518	-2.23435
SALL2	chr14:21989231-22005337	8.09738	8.67535	8.38636	2.06569	1.5012	1.78344	0.21266	-2.23338
COL20A1	chr20:61924537-61962285	0.709744	0.675318	0.692531	0.214619	0.079991	0.147305	0.212705	-2.23307
ODAM	chr4:71062243-71070293	0.142232	0.0889398	0.115586	0.0492156	0	0.0246078	0.212896	-2.23178
CD96	chr3:111260925-111371206	0.43509	0.586622	0.510856	0.112648	0.105123	0.108885	0.213143	-2.2301
IRS1	chr2:227596032-227663506	22.4442	22.4502	22.4472	5.76409	3.80583	4.78496	0.213165	-2.22996
COL11A1	chr1:103342022-103574052	29.2592	27.5576	28.4084	5.7873	6.35386	6.07058	0.21369	-2.22641
RHBDL1	chr16:726074-728267	1.99693	1.16642	1.58168	0.495024	0.180973	0.337998	0.213697	-2.22636
MAML3	chr4:140586921-141075233	4.06041	3.80205	3.93123	1.2462	0.43777	0.841985	0.214179	-2.22311
GRM5	chr11:88237743-88796816	0.197666	0.108625	0.153145	0.02443	0.0411916	0.0328108	0.214246	-2.22266
CACHD1	chr1:64936475-65158741	24.7495	23.5117	24.1306	4.78271	5.55978	5.17124	0.214302	-2.22228
FABP7	chr6:123100645-123105218	0.657237	0.874193	0.765715	0.120761	0.207781	0.164271	0.214533	-2.22073
NETO2	chr16:47115430-47177936	0.0554937	0.0346195	0.0450566	0.0193443	0	0.00967215	0.214667	-2.21983
LOC146336	chr16:1114081-1131454	1.61886	1.39977	1.50931	0.245657	0.404894	0.325275	0.215512	-2.21416
ODZ4	chr11:78364327-79151695	0.356491	0.575068	0.46578	0.0976247	0.103479	0.100552	0.215879	-2.21171
SLC8A2	chr19:47931278-47975307	4.87802	5.59498	5.2365	1.16342	1.09865	1.13103	0.215991	-2.21096
LOC100499183	chr8:104145190-104242533	0.617212	0.613558	0.615385	0.169366	0.0966165	0.132991	0.216111	-2.21016
PXMP4	chr20:32290549-32308136	1.79627	1.78283	1.78955	0.444336	0.329846	0.387091	0.216306	-2.20885
CRYBB1	chr22:26995361-27013991	6.33456	7.34209	6.83832	1.20329	1.75525	1.47927	0.216321	-2.20876
BAIAP3	chr16:1383605-1401873	17.723	17.0599	17.3914	4.20775	3.32108	3.76441	0.216452	-2.20788
METTL7B	chr12:56075329-56106089	3.49146	4.97622	4.23384	1.27357	0.559472	0.916521	0.216475	-2.20773
C20orf118	chr20:35504569-35580246	0.0851386	0.0522225	0.0686805	0.0297645	0	0.0148822	0.216688	-2.20631
TUBA3D	chr2:132233579-132240507	2.07137	1.76871	1.92004	0.438857	0.3936	0.416229	0.216781	-2.20569
BCMO1	chr16:81272295-81324747	0.061779	0.0383558	0.0500674	0.021798	0	0.010899	0.217687	-2.19968
SAMD9L	chr7:92759367-92777680	2.05044	2.05147	2.05096	0.630248	0.263299	0.446774	0.217837	-2.19868
GATSL2	chr7:74807604-74867341	0.665915	0.856268	0.761092	0.207057	0.124616	0.165836	0.217893	-2.19831
NUDT18	chr8:21964382-21966932	4.18952	3.34145	3.76548	0.877651	0.764566	0.821109	0.218062	-2.19719
IFIT1	chr10:91152321-91163744	14.5566	16.2926	15.4246	5.20119	1.5271	3.36415	0.218103	-2.19692
BCL2L11	chr2:111878490-111926022	23.604	24.2249	23.9145	6.92934	3.53854	5.23394	0.218861	-2.19191
FMO5	chr1:146655883-146697230	2.6135	2.52629	2.56989	0.434086	0.692077	0.563082	0.219107	-2.19029
HOMEZ	chr14:23742843-23755309	1.44728	1.77088	1.60908	0.455549	0.250752	0.35315	0.219474	-2.18788
SLC5A2	chr16:31494438-31519706	0.118082	0.197149	0.157615	0.0692433	0	0.0346216	0.219659	-2.18666
ZNF608	chr5:123972609-124080805	18.3823	18.679	18.5307	6.13272	2.01234	4.07253	0.219773	-2.18592
FAM181B	chr11:82443045-82444906	2.10884	2.41848	2.26366	0.619355	0.376621	0.497988	0.219992	-2.18447
FNDC5	chr1:33327868-33338082	1.33033	1.27786	1.3041	0.319648	0.2547	0.287174	0.220209	-2.18305
PRSS1	chr7:142457318-142460927	0.676854	0.253744	0.465299	0.0738091	0.131762	0.102786	0.220902	-2.17852
CNPY4	chr7:99690403-99723128	14.2158	14.3246	14.2702	3.07011	3.24182	3.15597	0.221158	-2.17685
LOC643770	chr12:98879321-98897633	0.133032	0.206001	0.169517	0	0.0753285	0.0376643	0.222186	-2.17016
MAVS	chr20:3827445-3856770	9.47878	8.10468	8.79173	2.47604	1.43281	1.95442	0.222303	-2.1694
LOC100130093	chr1:227916239-227968932	2.33823	2.16633	2.25228	0.558246	0.443233	0.50074	0.222326	-2.16925
LPAR5	chr12:6728000-6745297	21.7298	19.6042	20.667	6.59697	2.60568	4.60133	0.222641	-2.16721
OLFML2B	chr1:161952981-161993644	0.619258	0.319085	0.469171	0.085908	0.123102	0.104505	0.222744	-2.16654
ADC	chr1:33546713-33585995	4.65359	4.71757	4.68558	1.33016	0.759359	1.04476	0.222973	-2.16506
CCL7	chr17:32597239-32599256	1.40806	1.07814	1.2431	0.555115	0	0.277558	0.223278	-2.16308
C10orf107	chr10:63422718-63526091	0.793888	0.768424	0.781156	0.348844	0	0.174422	0.223287	-2.16303
C13orf33	chr13:31456971-31506745	0.220516	0.246441	0.233478	0.0562961	0.0480316	0.0521638	0.22342	-2.16217
PACRG	chr6:161768589-163745505	0.72579	0.611977	0.668883	0	0.298901	0.14945	0.223433	-2.16209
KSR2	chr12:117890816-118406028	0.63674	0.5184	0.57757	0.14913	0.108987	0.129059	0.223451	-2.16197
HYAL2	chr3:50355220-50360281	29.536	31.1321	30.3341	8.59963	4.96502	6.78233	0.223588	-2.16109
TMEM170B	chr6:11538510-11583757	4.66793	4.43633	4.55213	1.07035	0.966399	1.01837	0.223714	-2.16027
FLJ12825	chr12:54452037-54516018	0.431133	0.52413	0.477631	0.121713	0.0922285	0.106971	0.223961	-2.15868
CXXC5	chr5:139028300-139062680	5.76566	7.14093	6.45329	1.74457	1.14793	1.44625	0.22411	-2.15772
ZNF204P	chr6:27325601-27343153	1.79949	1.5918	1.69565	0.541379	0.218677	0.380028	0.22412	-2.15766
DGCR11,DGCR2	chr22:19023794-19109967	15.3368	16.5998	15.9683	4.21916	2.9389	3.57903	0.224133	-2.15757
CHST6	chr16:75507021-75528926	2.37907	2.19352	2.28629	0.6099	0.415221	0.51256	0.224188	-2.15722
IGFBP7	chr4:57845108-58071465	141.219	156.086	148.653	28.4428	38.2761	33.3594	0.224412	-2.15578
TCF4	chr18:52889561-53303188	20.9786	21.7399	21.3592	5.05068	4.53925	4.79496	0.224491	-2.15527
OR1F1	chr16:3254246-3255185	0.888278	0.405154	0.646716	0.156594	0.134091	0.145342	0.224739	-2.15368
TMEM177	chr2:120436742-120439694	14.7651	15.9083	15.3367	5.17612	1.71919	3.44766	0.224798	-2.1533
NAP1L6	chrX:72345875-72347919	6.26433	7.15087	6.7076	1.57635	1.44582	1.51109	0.22528	-2.15021
ZNF703	chr8:37553300-37556396	105.99	98.0704	102.03	26.0969	19.9304	23.0136	0.225557	-2.14843
PSD3	chr8:18384812-18871196	16.844	16.1217	16.4828	3.8463	3.59246	3.71938	0.225652	-2.14783
PAIP2B	chr2:71409867-71454233	4.19037	4.42623	4.3083	0.979835	0.970268	0.975051	0.226319	-2.14357
GTF2IP1,LOC100093631	chr7:74601103-74653459	0.183859	0.121203	0.152531	0.0691423	0	0.0345712	0.22665	-2.14146
PMEPA1	chr20:56223447-56286592	98.6055	103.62	101.113	28.0253	17.9976	23.0114	0.227582	-2.13554
LOC729950	chr18:22208145-22242162	0.343762	0.513833	0.428797	0.0932553	0.101924	0.0975897	0.227589	-2.1355
LOC100128590	chr2:40144773-40739575	0.0607125	0.303465	0.182089	0.0828977	0	0.0414489	0.22763	-2.13524
ANK3	chr10:61786055-62493284	5.74858	6.46248	6.10553	1.34257	1.43762	1.3901	0.227678	-2.13493
SLC16A11	chr17:6944948-6947242	2.29549	2.12739	2.21144	0.239148	0.769322	0.504235	0.228012	-2.13282
GPX8	chr5:54408798-54469005	27.3458	30.7664	29.0561	7.34458	5.90838	6.62648	0.228058	-2.13253
THSD7B	chr2:137748461-138435287	1.65665	1.62144	1.63904	0.482629	0.265161	0.373895	0.228118	-2.13215
SLC40A1	chr2:190425315-190445537	10.9045	11.4946	11.1996	2.57592	2.54324	2.55958	0.228543	-2.12946
OLFML3	chr1:114522029-114524875	44.6351	45.4517	45.0434	9.23332	11.3959	10.3146	0.228993	-2.12663
CYP2D7P1	chr22:42536213-42540575	0.757337	0.524332	0.640834	0.214429	0.0792837	0.146856	0.229164	-2.12555
LOC339803	chr2:61368726-61372110	9.28565	10.6102	9.94793	3.09204	1.46992	2.28098	0.229292	-2.12474
DCHS1	chr11:6642557-6677074	10.4113	9.4641	9.9377	2.68186	1.87808	2.27997	0.229426	-2.1239
WDR6	chr3:49044636-49060926	58.5445	55.739	57.1418	19.0264	7.20199	13.1142	0.229503	-2.12342
TLR5	chr1:223282747-223316624	0.114457	0.181061	0.147759	0.0434634	0.0243713	0.0339173	0.229545	-2.12315
FRMD6-AS1	chr14:51955854-52197444	4.31984	4.60697	4.4634	1.43313	0.620674	1.0269	0.230071	-2.11985
UNC79	chr14:93799564-94173689	0.301149	0.338293	0.319721	0.0910463	0.0561501	0.0735982	0.230195	-2.11907
ZNF497	chr19:58858171-58874214	2.80052	2.4256	2.61306	0.777091	0.427082	0.602086	0.230414	-2.1177
JAK3	chr19:17935592-17958841	1.8349	1.87513	1.85501	0.428188	0.427135	0.427662	0.230543	-2.11689
CLSTN3	chr12:7282966-7311530	58.7287	56.8577	57.7932	15.0197	11.6392	13.3295	0.23064	-2.11628
ZBTB3	chr11:62518434-62521656	1.28788	1.23317	1.26052	0.288758	0.292841	0.290799	0.230697	-2.11593
C17orf74	chr17:7328934-7330886	0.892966	0.567751	0.730359	0.120694	0.216416	0.168555	0.230784	-2.11539
PRAMEF13,PRAMEF14	chr1:13447413-13452656	0.173714	0.189907	0.18181	0.0840027	0	0.0420013	0.231017	-2.11393
DKK2	chr4:107842958-107957453	0.065373	0.0650072	0.0651901	0	0.0301217	0.0150609	0.23103	-2.11385
LRRN4	chr20:6021424-6034694	0.0756219	0.0449274	0.0602746	0.0278565	0	0.0139282	0.23108	-2.11354
SOX5	chr12:23685230-24715380	7.59653	6.55661	7.07657	1.77381	1.50219	1.638	0.231468	-2.11111
FGD3	chr9:95709600-95798518	0.232325	0.294415	0.26337	0.0638423	0.0582461	0.0610442	0.231781	-2.10916
IGSF21	chr1:18434239-18704977	0.0917753	0.0549542	0.0733648	0.0340645	0	0.0170322	0.232158	-2.10682
CCDC102B	chr18:66382490-66722426	0.116366	0.0561802	0.0862731	0.0400643	0	0.0200321	0.232195	-2.10659
GAS6	chr13:114523521-114567046	68.6129	73.3214	70.9672	15.3652	17.6265	16.4959	0.232443	-2.10505
PDE4B	chr1:66258192-66840262	4.28669	4.78401	4.53535	1.29211	0.817972	1.05504	0.232626	-2.10391
ST3GAL2	chr16:70413337-70472991	37.1836	36.3018	36.7427	10.4336	6.66152	8.54756	0.232633	-2.10387
ALPK1	chr4:113218498-113363764	3.12587	2.84607	2.98597	0.806809	0.58335	0.69508	0.232782	-2.10295
CCDC8	chr19:46913585-46916919	0.613533	0.400768	0.507151	0.140618	0.0957084	0.118163	0.232994	-2.10163
EMILIN1	chr2:27301434-27309265	0.323513	0.233684	0.278598	0.0673532	0.0627287	0.065041	0.233458	-2.09877
LINC00173	chr12:116971226-116974318	3.87951	2.065	2.97225	0.965668	0.422482	0.694075	0.233518	-2.09839
TLCD2	chr17:1606083-1613662	6.12227	5.66104	5.89166	1.60865	1.14327	1.37596	0.233544	-2.09823
LOC728819	chr2:43864438-43995126	9.97579	11.2641	10.6199	3.72492	1.23589	2.48041	0.233561	-2.09813
OR2H1	chr6:29426229-29432099	0.099612	0.0706625	0.0851372	0.0397803	0	0.0198901	0.233625	-2.09774
CTHRC1	chr8:104383742-104395232	6.17894	8.47537	7.32715	2.57273	0.854583	1.71366	0.233877	-2.09618
SPRY2	chr13:80910111-80915086	35.3112	38.0183	36.6647	10.3577	6.79272	8.57521	0.233882	-2.09615
VWA1	chr1:1370902-1378262	0.0315212	0.0413406	0.0364309	0.0170661	0	0.00853305	0.234226	-2.09403
S1PR2	chr19:10332108-10341948	2.92763	2.90806	2.91784	0.980104	0.388032	0.684068	0.234443	-2.09269
KIAA2022	chrX:73952690-74145287	0.25095	0.3613	0.306125	0.0669795	0.0767469	0.0718632	0.234751	-2.0908
DISP1	chr1:222988430-223179337	1.72715	1.58772	1.65743	0.463507	0.315158	0.389332	0.234901	-2.08988
GALNT5	chr2:158114339-158167913	1.03457	1.49419	1.26438	0.341869	0.252478	0.297173	0.235035	-2.08905
LOC388630	chr1:48226199-48462562	5.16206	5.22935	5.19571	1.35319	1.08987	1.22153	0.235104	-2.08863
MAGEE1	chrX:75648045-75651746	5.0122	4.81023	4.91122	1.50445	0.80709	1.15577	0.235333	-2.08723
PCDHB2	chr5:140474236-140476964	19.1053	19.7308	19.4181	4.88676	4.25579	4.57127	0.235414	-2.08673
SH2D4A	chr8:19171080-19253729	0.160509	0.304923	0.232716	0.0509748	0.0586099	0.0547924	0.235447	-2.08652
CCDC67	chr11:93063882-93171636	0.316381	0.133081	0.224731	0.0403186	0.0657007	0.0530097	0.23588	-2.08387
CD5	chr11:60869929-60895323	0.0777653	0.0628093	0.0702873	0	0.0332097	0.0166049	0.236243	-2.08166
AHNAK2	chr14:105403590-105444694	11.6537	11.4047	11.5292	3.70662	1.74131	2.72396	0.236267	-2.08151
CPA1	chr7:130020289-130027949	0.746763	0.38307	0.564917	0.0415924	0.225826	0.133709	0.236688	-2.07894
SYNPO	chr5:149980641-150038792	132.994	127.403	130.198	34.1042	27.5722	30.8382	0.236855	-2.07792
FLJ46284	chr8:93725189-93798288	0.163418	0.120732	0.142075	0.037195	0.0301085	0.0336518	0.236859	-2.0779
SH3TC2	chr5:148361712-148442737	0.230553	0.254358	0.242455	0.0707397	0.0441751	0.0574574	0.236981	-2.07716
FLG	chr1:152274650-152297679	0.475885	0.393273	0.434579	0.126802	0.0792204	0.103011	0.237037	-2.07682
KRBA2	chr17:8271972-8274858	2.72225	2.49187	2.60706	0.916737	0.321251	0.618994	0.23743	-2.07443
RAB36	chr22:23487512-23506531	11.436	12.0055	11.7207	3.56542	2.0035	2.78446	0.237567	-2.0736
ZNF396	chr18:32946660-32957301	0.865937	0.884881	0.875409	0.281876	0.134503	0.20819	0.23782	-2.07206
FAM171A2	chr17:42431100-42441235	21.3156	21.6651	21.4903	4.86396	5.36962	5.11679	0.238097	-2.07038
DMRTA1	chr9:22446839-22452472	16.2491	13.8656	15.0573	4.93079	2.24268	3.58674	0.238205	-2.06972
ABHD15	chr17:27887688-27894042	4.48961	4.81957	4.65459	1.53295	0.68521	1.10908	0.238277	-2.06929
APOLD1	chr12:12878850-12944399	3.03337	2.82564	2.9295	0.70933	0.687056	0.698193	0.238331	-2.06896
SOX12	chr20:306238-310867	42.2789	44.5778	43.4284	10.9944	9.71861	10.3565	0.238473	-2.0681
PLEKHB1	chr11:73357222-73373864	3.53286	3.60805	3.57045	0.67378	1.02971	0.851745	0.238554	-2.06761
SCN2A	chr2:166095911-166248820	0.0748568	0.0303021	0.0525794	0.0137474	0.0113615	0.0125544	0.238771	-2.0663
C10orf11	chr10:77542518-78317126	12.8136	15.3818	14.0977	3.35605	3.37838	3.36721	0.238849	-2.06583
LOC158435	chr9:98828120-98864194	0.15534	0.0956858	0.125513	0.0218013	0.0382597	0.0300305	0.239262	-2.06334
IGSF9	chr1:159896828-159915386	7.25661	6.61662	6.93661	1.77242	1.54976	1.66109	0.239467	-2.0621
EPHA5	chr4:66185280-66535653	3.59214	3.41091	3.50152	0.828518	0.849331	0.838924	0.239588	-2.06137
RGS14	chr5:176784843-176799599	1.21047	1.25452	1.2325	0.446225	0.144577	0.295401	0.239677	-2.06084
GLI2	chr2:121554866-121750229	10.3538	10.3041	10.3289	2.84953	2.10174	2.47564	0.239679	-2.06082
CALCOCO1	chr12:54104901-54121307	48.7718	46.8874	47.8296	13.2016	9.78456	11.4931	0.240292	-2.05714
C9orf125	chr9:104237607-104249475	14.507	15.3061	14.9065	4.81936	2.35618	3.58777	0.240684	-2.05479
ADORA1	chr1:203096835-203136533	5.02408	5.03458	5.02933	1.72449	0.71212	1.2183	0.24224	-2.04549
RAB5B	chr12:56367696-56390467	52.2412	52.7498	52.4955	15.4875	9.96213	12.7248	0.242398	-2.04455
C6orf164	chr6:88106841-88109459	0.235913	0.162348	0.19913	0.0357932	0.0607873	0.0482902	0.242506	-2.04391
B3GALT1	chr2:168675181-168727366	0.348969	0.243028	0.295998	0.0539137	0.0896519	0.0717828	0.242511	-2.04388
FBXO42	chr1:16576558-16678948	6.08497	6.48395	6.28446	2.07518	0.972977	1.52408	0.242515	-2.04385
ACCN2	chr12:50451486-50477394	18.3524	17.6334	17.9929	4.08156	4.66011	4.37083	0.24292	-2.04145
CDC42EP5	chr19:54976209-54984422	9.71131	11.1008	10.4061	2.77106	2.28564	2.52835	0.242969	-2.04116
FAM117B	chr2:203499900-203634480	6.98624	7.43019	7.20821	2.24817	1.25459	1.75138	0.24297	-2.04115
EN1	chr2:119599746-119605759	1.9755	2.13539	2.05545	0.701252	0.297809	0.49953	0.243028	-2.04081
ST6GAL1	chr3:186648314-186796341	1.83189	2.04164	1.93677	0.51245	0.429376	0.470913	0.243144	-2.04012
KIAA1908	chr7:1609708-1629261	2.6061	2.35856	2.48233	0.667578	0.539774	0.603676	0.243189	-2.03985
BARX2	chr11:129245880-129322174	4.23652	4.10135	4.16893	1.02919	1.00049	1.01484	0.243429	-2.03843
FRMPD1	chr9:37651051-37746901	0.515942	0.481952	0.498947	0.0615616	0.181538	0.12155	0.243613	-2.03734
RAB40C	chr16:639356-679273	9.30315	9.90997	9.60656	3.10148	1.57939	2.34044	0.243629	-2.03724
MMP7	chr11:102391238-102401478	0.57287	1.11065	0.84176	0.2235	0.186939	0.205219	0.243798	-2.03624
B3GNT3	chr19:17905918-17924385	3.45279	3.78645	3.61962	1.10219	0.663069	0.882629	0.243846	-2.03596
ATOH8	chr2:85980908-86018506	1.26437	1.18492	1.22464	0.391765	0.205488	0.298627	0.243847	-2.03595
PDGFB	chr22:39619684-39640957	13.5789	14.6747	14.1268	4.21666	2.68161	3.44914	0.244155	-2.03413
PRSS16	chr6:27215501-27224399	3.45772	3.80521	3.63147	0.796421	0.977392	0.886907	0.244228	-2.0337
SMCR7	chr17:18163847-18169095	7.33581	8.00611	7.67096	2.72843	1.02013	1.87428	0.244334	-2.03307
RTN4RL1	chr17:1837970-1928178	0.287839	0.348028	0.317933	0.119705	0.0358779	0.0777914	0.244678	-2.03104
KIAA1656	chr22:30727976-30773894	2.13757	2.05853	2.09805	0.639162	0.387921	0.513541	0.244771	-2.0305
FAM183A	chr1:43613593-43622067	0.476918	0.776335	0.626626	0.11062	0.196584	0.153602	0.245125	-2.02841
PROX1-AS1	chr1:213991094-214139608	0.0420079	0.117919	0.0799634	0.0144706	0.024778	0.0196243	0.245416	-2.0267
DOLK	chr9:131707808-131769374	8.36748	9.4737	8.92059	3.16489	1.21678	2.19083	0.245593	-2.02566
NUDT9P1	chr10:92911760-92912837	0.367535	0.460112	0.413824	0.111213	0.0924622	0.101838	0.246089	-2.02275
LRRC4C	chr11:40135752-40315664	6.40736	6.94836	6.67786	1.95368	1.33423	1.64396	0.24618	-2.02222
ROR2	chr9:94484877-94712444	4.93004	5.32039	5.12521	1.03124	1.4959	1.26357	0.24654	-2.02011
DCDC5	chr11:30885149-31014233	0.182656	0.186755	0.184706	0.0341246	0.056951	0.0455378	0.246543	-2.02009
IGSF3	chr1:117117030-117210314	14.4224	14.6115	14.5169	3.98408	3.18906	3.58657	0.247061	-2.01706
HCG23	chr6:32358286-32361468	1.85965	2.37287	2.11626	0.241748	0.804048	0.522898	0.247086	-2.01692
CYP2D6	chr22:42522500-42526883	0.913624	0.499203	0.706414	0.263641	0.0856993	0.17467	0.247263	-2.01588
NPBWR1	chr8:53852467-53853454	1.22835	1.18677	1.20756	0	0.598137	0.299069	0.247663	-2.01355
LOC100506394	chr13:114567149-114569805	9.59577	10.655	10.1254	2.54378	2.47793	2.51086	0.247976	-2.01173
LMBR1L	chr12:49490922-49504680	18.351	18.3478	18.3494	6.29113	2.81098	4.55105	0.248022	-2.01146
TLL1	chr4:166794409-167025609	1.84241	1.77523	1.80882	0.447273	0.450055	0.448664	0.248042	-2.01134
LARGE	chr22:33669061-34316416	15.8111	15.5206	15.6658	4.71112	3.0725	3.89181	0.248426	-2.00911
LOC100131347	chr17:37213271-37307902	0.314269	0.149905	0.232087	0.0730152	0.0424836	0.0577494	0.248827	-2.00679
ZYG11B	chr1:53192130-53293013	11.1653	11.202	11.1837	2.92739	2.64133	2.78436	0.248967	-2.00597
BACH2	chr6:90636246-91006627	6.76785	7.61115	7.1895	1.96009	1.62577	1.79293	0.249382	-2.00357
FGF1	chr5:141971742-142077635	5.1845	5.41074	5.29762	1.46382	1.18156	1.32269	0.249676	-2.00187
C2orf81	chr2:74641302-74644844	2.42762	2.38609	2.40686	0.626967	0.574929	0.600948	0.249682	-2.00184
F2RL2	chr5:75699148-76003957	14.6329	14.4717	14.5523	3.91249	3.35496	3.63373	0.249701	-2.00173
MMP23A,MMP23B	chr1:1567559-1570030	0.30437	0	0.152185	0.076022	0	0.038011	0.249768	-2.00134
PRRT3	chr3:9987225-9994078	3.66842	3.56078	3.6146	1.1458	0.660645	0.903223	0.249882	-2.00068
TREH	chr11:118528941-118550381	0.0418659	0.0765167	0.0591913	0.0295833	0	0.0147916	0.249896	-2.0006
ARHGEF3	chr3:56761445-57113336	12.8528	16.0356	14.4442	4.37943	2.84585	3.61264	0.25011	-1.99936
BGN	chrX:152760346-152775004	0.328845	0.461117	0.394981	0.0530346	0.144564	0.0987993	0.250137	-1.99921
OR4N4	chr15:22382472-22383815	7.58463	6.87128	7.22795	1.95953	1.65738	1.80845	0.250203	-1.99883
LURAP1L	chr9:12775011-12823059	1.76914	1.09471	1.43193	0.578716	0.138289	0.358503	0.250364	-1.9979
HOGA1	chr10:99344101-99372555	0.267877	0.331123	0.2995	0.0947532	0.0553986	0.0750759	0.250671	-1.99613
SULF1	chr8:70378858-70573147	2.9504	2.93962	2.94501	0.728326	0.749042	0.738684	0.250826	-1.99524
BTC	chr4:75671447-75719882	0.413022	0.416601	0.414811	0.208531	0	0.104265	0.251356	-1.99219
ACOT1	chr14:73945188-74025651	7.36585	5.5332	6.44952	2.13787	1.10449	1.62118	0.251364	-1.99215
LOC100505865	chr16:66442426-66444803	9.22554	8.72996	8.97775	2.36245	2.16097	2.26171	0.251924	-1.98894
PRSS23	chr11:86511490-86522273	0.128151	0.175703	0.151927	0.0178433	0.058743	0.0382931	0.25205	-1.98822
SSR4P1	chr21:46490870-46493126	0.445222	0.73576	0.590491	0.144773	0.153544	0.149159	0.252601	-1.98507
SOSTDC1	chr7:16501105-16505474	2.36306	4.20142	3.28224	0.412754	1.2458	0.829277	0.252656	-1.98475
RUNX2	chr6:44796469-45518819	16.3205	16.4606	16.3905	4.80754	3.48343	4.14548	0.252919	-1.98325
AP4M1	chr7:99690403-99723128	11.5532	11.4277	11.4904	4.46896	1.34961	2.90929	0.253192	-1.9817
NCSTN	chr1:160258376-160328742	55.7574	59.3279	57.5426	15.7488	13.3903	14.5695	0.253196	-1.98168
LDHD	chr16:75145757-75150670	0.187377	0.307688	0.247532	0	0.12549	0.062745	0.253482	-1.98005
LOC100131096	chr17:76000317-76107880	2.93923	2.84221	2.89072	1.11252	0.355403	0.733961	0.253903	-1.97765
ARHGAP31	chr3:119013219-119138323	13.0145	12.896	12.9552	3.79625	2.79636	3.29631	0.254438	-1.97462
FJX1	chr11:35639734-35642421	41.3098	37.845	39.5774	12.0929	8.0609	10.0769	0.254612	-1.97362
CACNG6	chr19:54495541-54515920	11.3474	11.5591	11.4533	2.97663	2.85606	2.91634	0.25463	-1.97352
TAS1R3	chr1:1266725-1269844	0.146852	0.198858	0.172855	0.0309328	0.0571722	0.0440525	0.254852	-1.97227
ZNF775	chr7:150076405-150095719	2.2907	2.01269	2.1517	0.740062	0.361014	0.550538	0.255862	-1.96656
NFATC2	chr20:50007764-50179168	8.63132	8.53288	8.5821	2.9127	1.4818	2.19725	0.256027	-1.96563
PID1	chr2:229888688-230136057	14.8366	16.3549	15.5958	4.01999	3.96961	3.9948	0.256147	-1.96496
ITGB8	chr7:20370724-20455382	7.93032	7.27951	7.60492	2.16871	1.7411	1.95491	0.257058	-1.95983
KCNJ2-AS1	chr17:68163101-68165543	0.072506	0.0590794	0.0657927	0.0338396	0	0.0169198	0.257168	-1.95922
MFSD6	chr2:191273080-191367041	2.84391	3.26834	3.05612	1.06978	0.502996	0.786388	0.257315	-1.95839
LOC728743	chr7:150102839-150109558	0.227171	0.273814	0.250493	0.0202242	0.108693	0.0644586	0.257327	-1.95832
ABCC6P1	chr16:18582569-18609607	0.927471	0.544075	0.735773	0.226622	0.152632	0.189627	0.257725	-1.9561
RTKN	chr2:74652987-74669060	16.6233	16.9998	16.8116	5.32545	3.34339	4.33442	0.257824	-1.95554
NFIA	chr1:61542945-61928460	9.41117	9.44403	9.4276	2.27323	2.58889	2.43106	0.257866	-1.95531
KCNK1	chr1:233749749-233808258	18.9107	19.6325	19.2716	5.19698	4.7512	4.97409	0.258105	-1.95397
SEMA3E	chr7:82993221-83278479	18.6318	19.0622	18.847	4.30232	5.42681	4.86456	0.258108	-1.95395
ACSS3	chr12:81471808-81649582	7.53378	7.6095	7.57164	2.44223	1.47563	1.95893	0.258719	-1.95054
SPRYD5	chr11:55650772-55659284	0.755549	1.14584	0.950694	0.325344	0.167036	0.24619	0.258958	-1.94921
CA4	chr17:58227301-58236906	0.478118	0.503744	0.490931	0.0908642	0.163507	0.127186	0.25907	-1.94858
RASSF2	chr20:4760668-4804291	6.58932	7.04629	6.8178	1.92839	1.60651	1.76745	0.25924	-1.94764
ZNF704	chr8:81540685-81787016	10.4699	10.3648	10.4174	3.51142	1.8929	2.70216	0.25939	-1.9468
SULT1E1	chr4:70706929-70725870	0.625503	0.788267	0.706885	0.249597	0.118008	0.183803	0.260018	-1.94332
PCYOX1	chr2:70485230-70508317	30.7143	30.5909	30.6526	9.50265	6.43779	7.97022	0.260018	-1.94332
HOXA13	chr7:27236498-27239725	1.61563	1.96939	1.79251	0.63508	0.297319	0.466199	0.260082	-1.94296
MARCKSL1	chr1:32799439-32801834	184.141	192.072	188.106	56.6036	41.358	48.9808	0.260389	-1.94126
HDAC4	chr2:239969863-240322643	0.430209	0.391921	0.411065	0.129165	0.0849084	0.107037	0.260389	-1.94126
TMEM132C	chr12:128751947-129192460	0.195958	0.11998	0.157969	0.0434253	0.0388461	0.0411357	0.260404	-1.94118
B3GALT6	chr1:1167628-1170420	6.41818	5.27952	5.84885	2.07727	0.970767	1.52402	0.260567	-1.94027
LOC401242	chr6:28827401-28831454	0.529991	0.385213	0.457602	0.153079	0.0854156	0.119247	0.260592	-1.94014
C17orf59	chr17:8091650-8093564	4.00742	3.84152	3.92447	1.29425	0.752067	1.02316	0.260713	-1.93947
SLFN12	chr17:33738080-33759543	17.1689	17.4368	17.3028	6.07636	2.95126	4.51381	0.260871	-1.93859
PDE4A	chr19:10527448-10580307	11.3771	11.5633	11.4702	4.1411	1.84459	2.99284	0.260924	-1.9383
LOC100288846	chr14:39734475-39820397	1.05696	0.967799	1.01238	0.314704	0.213647	0.264176	0.260945	-1.93818
LOC145837	chr15:69854058-69863779	0.213919	0	0.106959	0	0.0558859	0.027943	0.261248	-1.93651
LOC100507421	chr7:140774031-141180179	0.303442	0.252722	0.278082	0.0502898	0.0950341	0.072662	0.261297	-1.93624
PCDHB17	chr5:140535579-140537990	4.77571	5.66563	5.22067	1.55555	1.17723	1.36639	0.261727	-1.93387
PRAMEF1	chr1:12851545-12856777	0.495912	0.515486	0.505699	0.0798342	0.18494	0.132387	0.26179	-1.93352
UNC5C	chr4:96083655-96470361	0.483388	0.509659	0.496524	0.157969	0.102067	0.130018	0.261857	-1.93315
PODNL1	chr19:14041999-14072256	6.44465	5.75133	6.09799	1.49753	1.70101	1.59927	0.262262	-1.93092
LOC100132707	chr7:154720226-154794682	0.767257	0.856091	0.811674	0.194117	0.23191	0.213014	0.262437	-1.92996
CTDSP1	chr2:219263060-219270664	51.7405	54.0378	52.8892	19.4232	8.33754	13.8804	0.262443	-1.92993
MGC3771	chr16:3160460-3170518	0.248786	0.520224	0.384505	0.201947	0	0.100973	0.262606	-1.92903
ZNF675	chr19:23835707-23870017	1.60152	1.60055	1.60103	0.418282	0.422795	0.420538	0.262667	-1.9287
ACE	chr17:61554421-61575741	0.496886	0.526581	0.511733	0.126812	0.142296	0.134554	0.262938	-1.92721
DHFRL1	chr3:93776765-93845630	6.81733	7.05675	6.93704	2.38554	1.26385	1.8247	0.263037	-1.92666
GPC4	chrX:132435063-132549205	35.4829	35.6869	35.5849	8.35637	10.3659	9.36114	0.263065	-1.92651
ZNF708	chr19:21473962-21512212	1.34203	1.24447	1.29325	0.409426	0.271023	0.340225	0.263077	-1.92644
DAPP1	chr4:100737980-100791346	0.343061	0.389758	0.366409	0.0856978	0.107146	0.0964219	0.263153	-1.92602
FAM131B	chr7:143050492-143059840	3.08618	3.32309	3.20464	0.984947	0.701687	0.843317	0.263155	-1.92601
LRFN1	chr19:39797456-39805976	21.0821	21.1066	21.0943	8.23718	2.88038	5.55878	0.26352	-1.92402
LOC100294362	chr17:78234659-78411884	0.411432	0.257162	0.334297	0.117215	0.059058	0.0881365	0.263647	-1.92332
OBSCN	chr1:228395860-228566575	3.1477	2.36443	2.75606	0.949423	0.503846	0.726635	0.263649	-1.92331
PCDHB6	chr5:140529838-140532868	3.78302	4.09928	3.94115	1.38602	0.692536	1.03928	0.263699	-1.92304
FANCF	chr11:22644078-22647387	9.54997	9.24725	9.39861	2.84629	2.11763	2.48196	0.264077	-1.92097
SLC26A2	chr5:149340299-149366963	12.6551	12.4527	12.5539	3.75698	2.88698	3.32198	0.264617	-1.91802
PKDREJ	chr22:46651559-46659219	0.299886	0.35763	0.328758	0.132062	0.0419319	0.086997	0.264623	-1.91799
LINGO2	chr9:27948527-28719303	0.872015	0.724827	0.798421	0.209064	0.213536	0.2113	0.264647	-1.91786
RNF32	chr7:156433352-156469820	0.128427	0.0959509	0.112189	0	0.0594625	0.0297313	0.265011	-1.91588
ZAP70	chr2:98330030-98356323	0.122872	0.0441889	0.0835305	0.044377	0	0.0221885	0.265634	-1.91249
DOC2GP	chr11:67380994-67383135	0.409185	0.326892	0.368039	0.195614	0	0.097807	0.265752	-1.91185
SLFN5	chr17:33570085-33594761	6.87096	6.56007	6.71551	1.93746	1.6358	1.78663	0.266045	-1.91026
EXOC3L4	chr14:103566480-103576894	0.454831	0.332924	0.393877	0.0319779	0.177631	0.104804	0.266084	-1.91005
SLC16A10	chr6:111408780-111544606	3.24204	4.09475	3.6684	0.967681	0.984566	0.976124	0.26609	-1.91001
ENTPD8	chr9:140317846-140335901	2.48961	2.16776	2.32869	0.532092	0.7073	0.619696	0.266114	-1.90988
CDC42EP3	chr2:37870742-37899326	20.7231	22.2392	21.4811	6.60309	4.83492	5.71901	0.266234	-1.90924
GPRC5A	chr12:13043955-13066600	182.859	176.628	179.743	59.9304	35.8583	47.8944	0.266459	-1.90801
PCDHB14	chr5:140603077-140605860	6.7554	6.74663	6.75101	1.94926	1.65201	1.80063	0.266721	-1.9066
SNN	chr16:11762288-11836648	15.5758	14.8911	15.2334	4.53318	3.60386	4.06852	0.267078	-1.90467
GPR161	chr1:168053996-168105624	9.21779	9.24799	9.23289	2.77533	2.15657	2.46595	0.267083	-1.90464
KLHL30	chr2:239047362-239061547	1.06417	0.874999	0.969585	0.288379	0.230777	0.259578	0.267721	-1.9012
LOC100506190	chr9:132250938-132275965	23.9396	24.2851	24.1123	7.67651	5.2521	6.46431	0.268091	-1.89921
CACNG7	chr19:54415990-54446969	21.6787	20.5476	21.1131	6.59132	4.72976	5.66054	0.268105	-1.89913
COL9A2	chr1:40766162-40782939	41.1594	33.742	37.4507	8.23736	11.8521	10.0447	0.268212	-1.89855
KIAA1161	chr9:34368906-34376894	8.89983	8.92828	8.91406	2.73663	2.04749	2.39206	0.268347	-1.89783
LOC254128	chr2:122407229-122494503	15.764	16.0161	15.8901	5.24765	3.28254	4.2651	0.268413	-1.89747
KCNK6	chr19:38810483-38819649	4.37624	4.16168	4.26896	1.32903	0.963446	1.14624	0.268505	-1.89698
HHAT	chr1:210501595-210849638	9.52152	9.63004	9.57578	2.1866	2.95972	2.57316	0.268715	-1.89585
HSD11B2	chr16:67465035-67471454	0.337807	0.23528	0.286544	0.0814345	0.0726291	0.0770318	0.268831	-1.89523
LOC729234	chr2:96676298-96700727	5.28233	3.60128	4.44181	1.05201	1.33649	1.19425	0.268866	-1.89504
LOC388588	chr1:3689351-3692546	2.70886	1.64315	2.176	0.621269	0.550373	0.585821	0.269219	-1.89315
CAPN14	chr2:31395921-31440411	0.223805	0.204818	0.214311	0.0680547	0.0473792	0.057717	0.269313	-1.89264
PLIN5	chr19:4522543-4535208	0.141124	0.126745	0.133935	0.0255564	0.0466153	0.0360859	0.269429	-1.89202
HTR1D	chr1:23518387-23521222	9.16996	8.75404	8.962	3.43932	1.3926	2.41596	0.269578	-1.89122
RD3	chr1:211649863-211666259	0.0389243	0.0119435	0.0254339	0.0137142	0	0.0068571	0.269605	-1.89108
ZNF135	chr19:58570606-58581110	2.37258	1.78341	2.078	0.73959	0.380961	0.560275	0.269623	-1.89098
METTL20	chr12:31800093-31822016	1.71055	1.30193	1.50624	0.255529	0.556903	0.406216	0.269689	-1.89063
C14orf93	chr14:23456109-23479360	6.13969	6.24196	6.19083	2.26829	1.07295	1.67062	0.269854	-1.88975
TLR8-AS1	chrX:12920935-12961419	2.00237	1.76008	1.88123	0.600559	0.415415	0.507987	0.27003	-1.88881
OR51E1	chr11:4665155-4676716	0.0661752	0.103069	0.0846221	0.0457163	0	0.0228582	0.27012	-1.88833
ZNF607	chr19:38187263-38210691	1.78768	1.66551	1.7266	0.476661	0.456354	0.466507	0.270189	-1.88796
IFITM1	chr11:313990-315272	6.91202	8.83195	7.87199	2.11347	2.14264	2.12805	0.270333	-1.88719
WIPI1	chr17:66417421-66453653	23.9975	23.4463	23.7219	7.94985	4.88796	6.4189	0.27059	-1.88582
MYLK2	chr20:30407177-30422500	3.8358	3.58601	3.7109	1.1893	0.821855	1.00558	0.270979	-1.88375
NOX4	chr11:89057521-89322779	3.94968	3.64923	3.79946	1.40803	0.651744	1.02989	0.271062	-1.88331
KIAA1462	chr10:30301728-30348488	4.64682	4.52845	4.58764	1.42759	1.06268	1.24513	0.271411	-1.88145
SFTPD	chr10:81697495-81708861	0.197184	0.239596	0.21839	0.118828	0	0.059414	0.272055	-1.87803
PRRX1	chr1:170633312-170708541	3.3777	4.05777	3.71773	0.994496	1.02885	1.01167	0.272121	-1.87768
TTC3	chr21:38445570-38575408	31.9654	32.4	32.1827	8.38038	9.14522	8.7628	0.272283	-1.87682
PARD6A	chr16:67694850-67696681	2.20447	1.4421	1.82329	0.549957	0.445105	0.497531	0.272876	-1.87368
GRIA2	chr4:158141735-158287226	0.0603447	0.0107935	0.0355691	0	0.019416	0.009708	0.272934	-1.87338
LPP-AS2	chr3:187868993-188608460	1.64766	1.89366	1.77066	0.4172	0.549588	0.483394	0.273002	-1.87302
ABCG4	chr11:119019749-119033374	0.821913	0.568832	0.695372	0.2007	0.179075	0.189887	0.273073	-1.87264
FAM211B	chr22:24979717-25024972	0.972534	0.645413	0.808974	0.338477	0.103353	0.220915	0.273081	-1.8726
LOC400027	chr12:46119502-46121704	17.3796	17.7137	17.5466	6.43212	3.15415	4.79314	0.273165	-1.87215
LOC253039	chr9:123605319-123616651	5.81151	5.62806	5.71978	1.57517	1.55128	1.56323	0.273301	-1.87144
ZFP14	chr19:36825354-36870105	1.41881	1.53324	1.47602	0.447539	0.359838	0.403689	0.273497	-1.8704
SDR42E1	chr16:82031250-82045093	5.26175	5.58362	5.42268	2.10453	0.863006	1.48377	0.273622	-1.86974
GM2A	chr5:150632612-150649953	15.5568	16.0889	15.8228	4.15088	4.51079	4.33084	0.273708	-1.86929
LRFN5	chr14:42076763-42373752	0	0.10758	0.05379	0	0.0294501	0.014725	0.273751	-1.86907
WFS1	chr4:6271576-6304992	21.2532	21.2747	21.264	5.97571	5.67379	5.82475	0.273926	-1.86814
SYN3	chr22:32908539-33454377	0.194504	0.15796	0.176232	0.0607741	0.0357866	0.0482803	0.273959	-1.86797
LOC285696	chr5:17130136-17217531	0.694389	0.68795	0.691169	0.212161	0.167094	0.189628	0.274357	-1.86587
TMEM37	chr2:120189445-120196096	5.69977	7.2886	6.49418	1.76938	1.79534	1.78236	0.274455	-1.86536
PRR16	chr5:119800018-120022964	17.4495	18.1291	17.7893	4.45419	5.31499	4.88459	0.27458	-1.8647
RARB	chr3:25469753-25639422	0.684227	0.565466	0.624847	0.167466	0.175878	0.171672	0.274743	-1.86385
DIRC3	chr2:218148745-218621316	0.134892	0.213013	0.173953	0.0743636	0.0212274	0.0477955	0.274762	-1.86375
LOC100506123	chr2:98081675-98091049	0.19378	0.129947	0.161863	0.0889643	0	0.0444821	0.274813	-1.86348
WSCD2	chr12:108523510-108644313	0.269793	0.288497	0.279145	0.0478819	0.105575	0.0767285	0.27487	-1.86318
HTRA1	chr10:124221040-124274424	9.74901	10.0299	9.88945	2.7068	2.73838	2.72259	0.275302	-1.86091
PTPN13	chr4:87515467-87736328	11.9919	12.8079	12.3999	3.5012	3.3381	3.41965	0.27578	-1.85841
TST	chr22:37406905-37415491	24.2367	28.1147	26.1757	8.05784	6.38455	7.22119	0.275874	-1.85792
FRMD5	chr15:44165729-44487429	15.3281	17.2795	16.3038	5.71566	3.28202	4.49884	0.275938	-1.85758
LPPR1	chr9:103791030-104087417	0.760678	0.890432	0.825555	0.116139	0.340095	0.228117	0.27632	-1.85559
ECHDC3	chr10:11784355-11806065	3.25157	2.51132	2.88145	0.734306	0.859763	0.797035	0.276609	-1.85408
OR7E5P	chr11:55746178-55753881	0.501795	0.724334	0.613065	0.125656	0.213768	0.169712	0.276826	-1.85295
ZCCHC24	chr10:81142082-81205383	22.6732	22.7865	22.7298	7.12712	5.48458	6.30585	0.277426	-1.84983
ZBED6	chr1:203764750-203823256	19.8793	18.3186	19.099	6.75151	3.8509	5.3012	0.277565	-1.8491
LIX1L	chr1:145477084-145499091	24.4381	24.6855	24.5618	9.35546	4.30314	6.8293	0.278046	-1.84661
PCYT1B	chrX:24576203-24690979	0.833169	0.845564	0.839367	0.172089	0.295471	0.23378	0.27852	-1.84415
TIMP3	chr22:32908539-33454377	44.7223	42.5238	43.623	12.2201	12.0813	12.1507	0.278539	-1.84405
FAM106A	chr17:18427879-18430160	0.598694	0.344969	0.471831	0.167827	0.0950763	0.131452	0.278599	-1.84374
PCDHB18	chr5:140613937-140617101	6.85011	7.32414	7.08713	2.06218	1.89289	1.97754	0.279032	-1.8415
CPS1	chr2:211342405-211543831	2.8462	3.20119	3.0237	0.711707	0.975743	0.843725	0.279038	-1.84147
NKX3-2	chr4:13542453-13546114	8.01945	8.0313	8.02538	2.4267	2.05309	2.23989	0.279102	-1.84114
MPL	chr1:43803474-43820135	0.0479806	0.0584774	0.053229	0	0.0297131	0.0148565	0.279106	-1.84111
KDM5B-AS1	chr1:202780073-202781041	11.8961	12.4013	12.1487	2.38637	4.40214	3.39426	0.279392	-1.83964
PAOX	chr10:135192740-135205198	2.29703	2.34892	2.32298	0.47272	0.826233	0.649477	0.279588	-1.83862
ZFHX4	chr8:77523113-77779521	4.12128	4.57527	4.34827	1.42991	1.00627	1.21809	0.280132	-1.83582
PIK3R2	chr19:18264015-18281343	68.318	67.899	68.1085	17.9997	20.2186	19.1091	0.280569	-1.83357
C15orf26	chr15:81426643-81441516	0.32383	0.435717	0.379773	0.15019	0.0636118	0.106901	0.281486	-1.82887
NRCAM	chr7:107788070-108096841	0.721516	0.755147	0.738332	0.207511	0.208179	0.207845	0.281506	-1.82876
PIK3C2B	chr1:204391757-204459474	3.48422	3.68171	3.58296	1.03021	0.987178	1.00869	0.281525	-1.82867
DEXI	chr16:11022747-11036257	18.0787	18.9449	18.5118	6.57885	3.8505	5.21467	0.281695	-1.8278
SUFU	chr10:104263718-104393214	8.03092	8.39205	8.21148	2.56037	2.06673	2.31355	0.281746	-1.82753
LINC00319	chr21:44869903-44873771	0.634411	0.351272	0.492841	0.157083	0.121242	0.139162	0.282368	-1.82435
RIMBP3	chr22:20455993-20461786	0.343197	0.357987	0.350592	0.139699	0.058755	0.099227	0.283027	-1.82099
AMACR,C1QTNF3,C1QTNF3-AMACR	chr5:33987090-34124633	9.69674	10.0242	9.86047	2.81877	2.7628	2.79079	0.283028	-1.82099
LOC100130992	chr10:22541000-22547477	0.808195	0.628512	0.718353	0.186772	0.219921	0.203346	0.283073	-1.82075
SLC2A10	chr20:45338278-45364985	3.22017	3.7	3.46009	0.996198	0.963088	0.979643	0.283127	-1.82048
SLC11A1	chr2:219246751-219261617	0.286451	0.209754	0.248103	0.108195	0.0323653	0.0702801	0.283271	-1.81975
CCNJL	chr5:159678670-159739573	11.7983	11.9282	11.8633	4.80666	1.91836	3.36251	0.283439	-1.81889
ASB8	chr12:48541571-48551377	13.6974	16.2005	14.9489	5.59556	2.88616	4.24086	0.283689	-1.81762
COL4A5	chrX:107683073-107940775	3.2366	2.73975	2.98818	0.690292	1.00571	0.848001	0.283786	-1.81713
LOC286367	chr9:107536632-107540045	1.12986	0.775925	0.952893	0.288006	0.253718	0.270862	0.284252	-1.81476
F2R	chr5:76011867-76031595	39.2879	44.42	41.8539	11.6879	12.1303	11.9091	0.284539	-1.8133
ZNF254	chr19:24269975-24312654	1.22489	1.56466	1.39478	0.414524	0.379341	0.396933	0.284585	-1.81307
TYSND1	chr10:71897732-71906496	4.34868	4.1945	4.27159	1.16415	1.27097	1.21756	0.285037	-1.81078
MANSC1	chr12:12482217-12503169	22.7801	22.4031	22.5916	6.58081	6.30348	6.44215	0.285157	-1.81017
MYO1D	chr17:30819627-31203902	20.0183	19.7076	19.8629	5.36497	5.97437	5.66967	0.285439	-1.80874
SEMA6C	chr1:151104162-151119140	9.15465	6.64395	7.8993	2.81434	1.69684	2.25559	0.285543	-1.80822
UBTD2	chr5:171636649-171710795	20.9134	21.2801	21.0968	6.84344	5.20751	6.02548	0.285612	-1.80787
MFAP2	chr1:17300998-17308081	327.024	345.95	336.487	83.8767	108.444	96.1603	0.285777	-1.80704
GNG7	chr19:2511217-2702746	6.13038	6.1067	6.11854	1.57636	1.92075	1.74856	0.28578	-1.80702
LOC100133920,LOC286297	chr9:67017374-67032072	0.0371412	0.0537605	0.0454509	0.0259911	0	0.0129955	0.285925	-1.80629
LECT1	chr13:53277399-53313947	0.172207	0.213039	0.192623	0.0402718	0.0698951	0.0550835	0.285965	-1.80609
ICAM2	chr17:62075710-62097994	1.2751	1.14806	1.21158	0.314981	0.379226	0.347104	0.286488	-1.80345
OAS1	chr12:113344738-113357712	0.489086	0.727983	0.608534	0.2351	0.113843	0.174472	0.286708	-1.80235
GATS	chr7:99775537-99869855	10.6936	11.7326	11.2131	3.54022	2.89395	3.21708	0.286904	-1.80136
IRS4	chrX:107975726-107979607	0.667545	0.564118	0.615832	0.24875	0.104629	0.176689	0.286912	-1.80132
PLEKHG1	chr6:150920998-151164799	6.55913	6.70576	6.63244	2.037	1.77263	1.90481	0.287197	-1.79989
HMGCS2	chr1:120290618-120311555	0.336288	0.433207	0.384748	0.221078	0	0.110539	0.287303	-1.79936
RNASEL	chr1:182542768-182558394	3.79119	3.8276	3.80939	1.38862	0.801121	1.09487	0.287413	-1.7988
ZNF260	chr19:37001588-37019248	15.6582	15.4862	15.5722	5.13164	3.82621	4.47893	0.287623	-1.79775
FBN1	chr15:48700502-48937985	10.8593	11.9736	11.4164	3.45429	3.11438	3.28434	0.287684	-1.79744
LOC100129931	chr4:6911170-7059677	7.98635	8.2472	8.11678	2.97286	1.69787	2.33536	0.287721	-1.79726
PXDN	chr2:1635658-1748291	99.3558	101.698	100.527	29.9545	27.896	28.9252	0.287736	-1.79718
PACSIN1	chr6:34433852-34504039	0.941342	0.940552	0.940947	0.330302	0.211218	0.27076	0.287753	-1.7971
DNAI1	chr9:34458810-34520982	0.639139	0.331266	0.485202	0.215674	0.0639389	0.139806	0.28814	-1.79516
RAI1	chr17:17584786-17740325	10.5675	9.52397	10.0457	3.89536	1.89505	2.8952	0.288202	-1.79485
CBX5,MIR3198-2	chr12:54624730-54673915	27.6447	28.2034	27.9241	9.35417	6.74482	8.0495	0.288264	-1.79454
TMEM200A	chr6:130758261-130764210	3.66987	3.99164	3.83075	1.50095	0.708034	1.10449	0.288322	-1.79425
FGF9	chr13:22245214-22278640	1.48466	1.17525	1.32995	0.458276	0.309037	0.383657	0.288473	-1.79349
PPAP2A	chr5:54603575-54830873	33.8174	33.6623	33.7399	9.69665	9.7733	9.73498	0.28853	-1.7932
KCND3	chr1:112318453-112531777	5.61568	5.15007	5.38288	1.72239	1.38598	1.55418	0.288728	-1.79222
OTUB2	chr14:94492723-94515276	2.48946	2.55351	2.52149	0.733874	0.724015	0.728944	0.289093	-1.79039
TSPY26P	chr20:30776948-30778163	0.0830379	0.296493	0.189765	0	0.109731	0.0548655	0.289123	-1.79025
LINC00340	chr6:21666674-22194616	0.912446	1.05361	0.983028	0.21095	0.357522	0.284236	0.289143	-1.79014
SLCO3A1	chr15:92396937-92715665	22.9967	23.0267	23.0117	6.13591	7.17612	6.65602	0.289245	-1.78964
ZNF91	chr19:23540497-23578269	1.38763	1.37932	1.38348	0.526883	0.273958	0.40042	0.289431	-1.78871
LOC100130776	chr12:58118075-58135944	0.438972	0.523235	0.481104	0.0987669	0.17983	0.139298	0.289539	-1.78817
ARL15	chr5:53180613-53606403	22.085	22.231	22.158	5.85292	6.98995	6.42144	0.289802	-1.78686
SVIL	chr10:29746276-30024730	32.6916	34.4258	33.5587	10.27	9.1971	9.73355	0.290046	-1.78565
FLVCR1-AS1	chr1:213029945-213031480	1.06004	1.0524	1.05622	0.190385	0.422623	0.306504	0.29019	-1.78493
PRKG1	chr10:52750910-54073888	10.362	9.93262	10.1473	2.57203	3.31941	2.94572	0.290296	-1.78441
FAM109B	chr22:42470254-42475442	2.68732	2.65042	2.66887	0.847626	0.702802	0.775214	0.290465	-1.78356
CCDC33	chr15:74528666-74628482	1.4324	1.1651	1.29875	0.355363	0.399121	0.377242	0.290465	-1.78356
BTBD19	chr1:45274153-45279801	21.6975	12.328	17.0128	5.89511	3.98975	4.94243	0.290513	-1.78332
HPS6	chr10:103825123-103827795	9.55569	10.8145	10.1851	4.249	1.6762	2.9626	0.290876	-1.78152
HS3ST4	chr16:25703346-26149009	0.870251	0.675257	0.772754	0.29884	0.150781	0.22481	0.290921	-1.7813
FBXL16	chr16:742499-755825	7.18665	7.28475	7.2357	1.97901	2.23172	2.10536	0.290969	-1.78106
CHRNB1	chr17:7348405-7360932	2.97794	2.9099	2.94392	0.956288	0.758764	0.857526	0.291287	-1.77949
STAT2	chr12:56735381-56754037	24.6517	22.6383	23.645	7.88847	5.8926	6.89053	0.291416	-1.77885
TCTN2	chr12:124155659-124192950	13.1998	15.0034	14.1016	4.90741	3.31169	4.10955	0.291424	-1.77881
LOC389634	chr12:8509559-8543348	13.7371	8.91971	11.3284	3.02442	3.58151	3.30297	0.291565	-1.77811
MBNL3	chrX:131503342-131623996	0.425725	0.437524	0.431625	0.116692	0.135002	0.125847	0.291566	-1.77811
FZD4	chr11:86656716-86666440	5.09618	4.59178	4.84398	1.7669	1.06144	1.41417	0.291944	-1.77624
ZMIZ1	chr10:80828791-81076285	29.6274	29.0171	29.3223	10.0584	7.06584	8.56212	0.292001	-1.77596
ZNF618	chr9:116638561-116818875	7.2765	7.8044	7.54045	2.32002	2.08511	2.20256	0.2921	-1.77547
FAAH2	chrX:57313109-57515629	1.06655	1.45154	1.25904	0.306761	0.428869	0.367815	0.292138	-1.77528
KLHL9	chr9:21331017-21335429	20.9843	20.3036	20.644	8.70063	3.36374	6.03219	0.292201	-1.77497
SIN3A	chr15:75661719-75748124	43.1514	44.9941	44.0727	17.9049	7.85552	12.8802	0.292249	-1.77473
ZNF624	chr17:16524047-16557167	1.7769	1.73881	1.75785	0.626026	0.401509	0.513767	0.29227	-1.77463
NEDD9	chr6:11183530-11382581	20.829	21.4044	21.1167	8.79419	3.55954	6.17687	0.292511	-1.77344
MST1	chr3:49721379-49726196	2.83936	2.11226	2.47581	0.680047	0.769965	0.725006	0.292836	-1.77184
FAM120B	chr6:170615843-170714237	13.6686	14.4328	14.0507	4.14666	4.08766	4.11716	0.293022	-1.77092
LGALS3BP	chr17:76967334-76976061	43.486	44.1051	43.7955	14.3751	11.3188	12.8469	0.293339	-1.76936
PPAPDC2	chr9:4598315-4666674	4.65774	4.64931	4.65353	1.7562	0.973984	1.36509	0.293346	-1.76933
SLCO4C1	chr5:101569691-101632253	2.4386	2.64861	2.54361	0.804571	0.688927	0.746749	0.293579	-1.76818
PABPC5	chrX:90689596-90693583	2.40706	2.3187	2.36288	0.712897	0.674496	0.693696	0.293581	-1.76817
LOC100506939	chr10:52750910-54073888	2.78884	2.22784	2.50834	0.576585	0.896741	0.736663	0.293685	-1.76766
LPL	chr8:19796581-19824770	10.2382	9.79742	10.0178	2.86588	3.01848	2.94218	0.293695	-1.76761
FAM198B	chr4:159045731-159094202	16.4476	18.8304	17.639	4.6542	5.70784	5.18102	0.293725	-1.76746
PRSS35	chr6:84222193-84235421	0.801485	0.620362	0.710924	0.0956599	0.322384	0.209022	0.294015	-1.76604
ORAI2	chr7:102073995-102105321	11.7326	12.5074	12.12	4.65642	2.47249	3.56445	0.294097	-1.76564
TMEM102	chr17:7338761-7340998	1.08544	0.73907	0.912255	0.368462	0.16857	0.268516	0.294343	-1.76443
GLCE	chr15:69116302-69564544	9.92158	10.2299	10.0757	3.46763	2.4639	2.96577	0.294347	-1.76441
FMO3	chr1:171060017-171086959	0.0423008	0.157947	0.100124	0.0589527	0	0.0294763	0.294399	-1.76416
GBP1P1	chr1:89873237-89890493	0.720411	0.852963	0.786687	0.0864264	0.376846	0.231636	0.294445	-1.76393
SERF1A	chr5:69321071-69338940	0.523983	0.640191	0.582087	0.104399	0.23863	0.171515	0.294654	-1.7629
MIR210HG	chr11:565656-568457	1.14502	1.06617	1.1056	0.508031	0.143666	0.325848	0.294727	-1.76255
COL1A1	chr17:48261456-48279000	179.469	169.23	174.349	49.0548	53.7495	51.4021	0.294822	-1.76208
ZNF70	chr22:24083771-24093279	4.83751	4.36811	4.60281	1.98332	0.730731	1.35703	0.294825	-1.76207
LGR5	chr12:71833812-71978621	2.7225	2.17481	2.44866	0.567441	0.876443	0.721942	0.294832	-1.76203
FLJ42875	chr1:2976180-2984289	0.103935	0.367344	0.23564	0.07283	0.0661865	0.0695082	0.294977	-1.76133
GPR153	chr1:6307405-6321035	8.98496	8.79074	8.88785	2.8004	2.44659	2.6235	0.295178	-1.76034
C1orf228	chr1:45140393-45191263	0.762604	0.495688	0.629146	0.179975	0.191468	0.185721	0.295196	-1.76025
TAF6L	chr11:62538774-62554813	8.88496	8.64604	8.7655	3.42043	1.75597	2.5882	0.295271	-1.75989
KCNH2	chr7:150642043-150675402	9.22195	8.69282	8.95738	2.27178	3.01883	2.64531	0.295321	-1.75964
FAM13C	chr10:60936347-61122661	7.38002	7.93705	7.65854	2.28177	2.24292	2.26234	0.295402	-1.75925
SFMBT2	chr10:7200585-7453448	4.39409	4.43742	4.41576	1.33284	1.27678	1.30481	0.29549	-1.75882
LURAP1	chr1:46654352-46686928	1.31408	1.37114	1.34261	0.561558	0.231972	0.396765	0.295518	-1.75868
NKAIN3	chr8:63161500-63903628	0.033257	0.124194	0.0787255	0.0465666	0	0.0232833	0.295753	-1.75754
TPTE2P1	chr13:25502892-25542607	0.323525	0.348829	0.336177	0.112551	0.0863145	0.0994328	0.295775	-1.75743
NLGN4X	chrX:5808082-6146706	1.81983	1.77202	1.79592	0.544818	0.518022	0.53142	0.295903	-1.7568
AGMO	chr7:15239942-15601640	1.06052	1.39459	1.22755	0.438239	0.28839	0.363314	0.295966	-1.7565
LOC158376	chr9:35909479-35911617	0.787906	0.550984	0.669445	0.171456	0.22494	0.198198	0.296063	-1.75602
UACA	chr15:70946892-71055850	27.4417	24.314	25.8779	7.45354	7.87099	7.66226	0.296094	-1.75587
CEP68	chr2:65283494-65357435	11.0613	12.2111	11.6362	3.93644	2.95714	3.44679	0.296213	-1.75529
CCDC102A	chr16:57546089-57570477	18.2112	17.9865	18.0988	5.94495	4.78053	5.36274	0.296303	-1.75486
TSHZ2	chr20:51588945-52111869	6.0686	6.36605	6.21733	2.07323	1.61556	1.8444	0.296654	-1.75315
CARNS1	chr11:67183148-67193078	0.810402	0.795908	0.803155	0.157824	0.318852	0.238338	0.296752	-1.75267
TNS3	chr7:47314751-47621742	32.006	31.7908	31.8984	10.1929	8.7893	9.4911	0.297542	-1.74884
CROCC	chr1:17248444-17299474	5.37114	5.19809	5.28461	1.64536	1.50294	1.57415	0.297874	-1.74723
KISS1	chr1:204159468-204165619	4.02719	2.91012	3.46866	1.42841	0.638611	1.03351	0.297957	-1.74682
HILS1	chr17:48243365-48253293	0.266262	0.287971	0.277116	0.165271	0	0.0826355	0.298198	-1.74566
SLCO1A2	chr12:21417533-21548371	1.1603	0.793438	0.976869	0.309244	0.273428	0.291336	0.298234	-1.74548
PKI55	chr2:217081611-217084915	1.2252	1.69433	1.45976	0.513714	0.357521	0.435617	0.298416	-1.7446
ZNF605	chr12:133498018-133532892	7.13881	6.71848	6.92864	2.38011	1.75617	2.06814	0.298491	-1.74424
LOC283070	chr10:12875132-12877545	5.05856	4.95088	5.00472	1.41312	1.57492	1.49402	0.298522	-1.74409
GNPTAB	chr12:102139274-102224645	9.74953	9.97365	9.86159	3.64203	2.25488	2.94846	0.298984	-1.74186
C3	chr19:6677845-6720662	5.93722	5.92081	5.92901	1.73202	1.81361	1.77282	0.299007	-1.74175
B3GNT1	chr11:66112842-66115161	10.7316	9.52434	10.128	3.31379	2.75009	3.03194	0.299363	-1.74003
FN1	chr2:216225178-216300791	129.951	156.264	143.108	49.5949	36.114	42.8544	0.299456	-1.73958
MCF2L	chr13:113623534-113754053	6.71961	5.43443	6.07702	1.46614	2.17722	1.82168	0.299765	-1.73809
CHST12	chr7:2443194-2474216	18.9223	20.2922	19.6073	6.21505	5.54469	5.87987	0.299882	-1.73753
GSN	chr9:124030379-124095120	71.2449	76.4842	73.8646	23.3395	20.9675	22.1535	0.299921	-1.73735
LPAR2	chr19:19734465-19739039	6.04199	3.05004	4.54602	1.64894	1.07848	1.36371	0.299979	-1.73707
GXYLT2	chr3:72937384-73024522	35.121	33.7113	34.4162	9.35009	11.3004	10.3252	0.300012	-1.73691
SDPR	chr2:192699031-192712006	2.89319	3.35445	3.12382	0.891871	0.985873	0.938872	0.300553	-1.73431
SULT1B1	chr4:70592685-70626430	0.174436	0.0881994	0.131318	0	0.0789358	0.0394679	0.300553	-1.73431
CYP4F12	chr19:15783827-15807984	0.802651	0.609932	0.706292	0.107131	0.317485	0.212308	0.300595	-1.7341
PIGM	chr1:159997461-160001783	8.52741	7.62494	8.07617	3.20529	1.65037	2.42783	0.300616	-1.734
HPSE2	chr10:100216833-100995632	0.280192	0.336674	0.308433	0.0914757	0.094051	0.0927633	0.300757	-1.73333
LOC100129550	chr3:122605359-122611263	1.62603	1.49417	1.5601	0.594806	0.343722	0.469264	0.300791	-1.73317
CECR6	chr22:17597188-17602257	1.09338	1.16042	1.1269	0.337417	0.340716	0.339067	0.300884	-1.73272
OLFM2	chr19:9964393-10047070	45.6422	49.3886	47.5154	16.4206	12.1972	14.3089	0.301142	-1.73148
HCG11	chr6:26521933-26527612	6.05615	6.05059	6.05337	2.07041	1.57872	1.82456	0.301413	-1.73019
ZBTB42	chr14:105266932-105271048	2.52682	2.52444	2.52563	1.05637	0.46679	0.76158	0.301541	-1.72958
LOC100507463	chr6:32808493-32821748	0.807295	0.77481	0.791052	0.144276	0.333151	0.238713	0.301767	-1.72849
PLXNB1	chr3:48445260-48471460	15.4594	11.6933	13.5764	5.17643	3.02403	4.10023	0.302013	-1.72732
C3AR1	chr12:8210918-8218955	5.38595	5.72187	5.55391	2.65951	0.696116	1.67781	0.302096	-1.72692
RNF224	chr9:140122017-140124090	0.329906	0.21449	0.272198	0.0863233	0.0781533	0.0822383	0.302127	-1.72677
C16orf89	chr16:5094122-5116146	0.140379	0.282153	0.211266	0.0621471	0.0658316	0.0639894	0.302885	-1.72316
GMFG	chr19:39818998-39826726	3.16791	3.38405	3.27598	0.840901	1.1442	0.992551	0.302978	-1.72271
NTNG2	chr9:135037333-135118220	6.46878	7.24074	6.85476	2.14587	2.00945	2.07766	0.303097	-1.72215
VGLL2	chr6:117586720-117594728	8.04418	7.77663	7.91041	2.34688	2.45058	2.39873	0.303237	-1.72148
FLJ90757	chr17:79002932-79008519	24.3481	25.0195	24.6838	6.92065	8.06308	7.49186	0.303513	-1.72017
GLT8D1	chr3:52719935-52742197	21.2673	21.8484	21.5579	6.68472	6.40241	6.54357	0.303535	-1.72006
C6orf47	chr6:31626074-31628549	11.8051	12.0677	11.9364	5.21107	2.04452	3.62779	0.303927	-1.7182
SEMA4B	chr15:90728151-90772892	27.4584	25.6252	26.5418	8.90455	7.23245	8.0685	0.303992	-1.71789
PKD2	chr4:88928798-88998931	10.5015	9.5607	10.0311	3.4764	2.62945	3.05293	0.304346	-1.71622
C3orf70	chr3:184795837-184870802	1.3602	1.40948	1.38484	0.407216	0.436162	0.421689	0.304504	-1.71547
KIAA0247	chr14:70078309-70181861	23.2428	22.8419	23.0423	7.12889	6.91737	7.02313	0.304792	-1.7141
ACCN3	chr7:150745604-150749843	3.94419	2.98712	3.46565	1.67334	0.441465	1.0574	0.305109	-1.7126
JAKMIP3	chr10:133918312-133998313	0.323874	0.381843	0.352858	0.125791	0.0897088	0.10775	0.305363	-1.7114
ZFP90	chr16:68573660-68601039	4.49679	4.3621	4.42944	1.35282	1.35244	1.35263	0.305372	-1.71136
CRHR1,MGC57346	chr17:43697709-43913194	11.4917	11.7212	11.6064	4.63371	2.45537	3.54454	0.305394	-1.71126
CELSR2	chr1:109792640-109818378	9.39157	9.12907	9.26032	3.01788	2.6433	2.83059	0.305669	-1.70996
ZKSCAN1	chr7:99613218-99635403	11.4288	10.6518	11.0403	4.00986	2.74136	3.37561	0.305753	-1.70956
GGT3P	chr22:18761201-18779474	0.845393	0.546926	0.69616	0.150408	0.275569	0.212988	0.305948	-1.70864
LOC100505806	chr5:9546311-9550409	4.05524	4.5183	4.28677	1.26377	1.35945	1.31161	0.305967	-1.70855
OTUD7A	chr15:31775328-31947542	0.631346	0.737774	0.68456	0.286612	0.132536	0.209574	0.306144	-1.70772
EGFEM1P	chr3:167967309-168548374	0.0233019	0.0288414	0.0260717	0.0159764	0	0.0079882	0.306394	-1.70654
ISCA2	chr14:74960449-74962271	29.6207	34.3422	31.9814	13.5813	6.02914	9.80522	0.306591	-1.70561
PPAPDC3	chr9:134165080-134184649	0.330542	0.604458	0.4675	0.22107	0.0662941	0.143682	0.307341	-1.70209
BMPR2	chr2:203241049-203432474	15.2794	15.4327	15.356	5.45992	3.9792	4.71956	0.307342	-1.70208
FLJ40852	chr7:141404137-141438030	0.316272	0.347464	0.331868	0.121172	0.0828921	0.102032	0.307448	-1.70159
KAL1	chrX:8496914-8700227	13.6456	13.7439	13.6947	4.66491	3.75711	4.21101	0.307491	-1.70138
IFT140	chr16:1543351-1662109	9.71861	10.1135	9.91606	3.04727	3.05095	3.04911	0.307492	-1.70138
B9D2	chr19:41860321-41889987	3.62337	4.6626	4.14299	1.77871	0.77217	1.27544	0.307855	-1.69968
FCGBP	chr19:40353962-40440533	0.0941243	0.109923	0.102024	0.0346503	0.0281675	0.0314089	0.307859	-1.69966
SLC24A1	chr15:65914269-65948598	3.13735	3.13928	3.13831	0.987317	0.949185	0.968251	0.308526	-1.69654
SQLE	chr8:126010719-126034525	99.1524	101.319	100.236	38.3051	23.5702	30.9377	0.308649	-1.69596
MLYCD	chr16:83932729-83949787	4.08165	3.39455	3.7381	1.34551	0.9634	1.15446	0.308835	-1.69509
MOGS	chr2:74688183-74692537	40.7406	39.3851	40.0628	16.0023	8.75299	12.3776	0.308956	-1.69453
LOC100505624	chr2:27548720-27579868	0.212366	0.195755	0.204061	0	0.126118	0.063059	0.309021	-1.69422
KIAA1755	chr20:36838906-36889174	0.0600251	0.065601	0.0628131	0.00849642	0.0303672	0.0194318	0.309359	-1.69264
TBX18	chr6:85444156-85473899	5.50762	5.24108	5.37435	2.10643	1.21947	1.66295	0.309423	-1.69235
GBP2	chr1:89573309-89591799	6.09532	6.55624	6.32578	2.17604	1.73973	1.95789	0.309509	-1.69195
C6orf163	chr6:88054570-88075181	0.142358	0.106755	0.124557	0.0771633	0	0.0385817	0.309752	-1.69081
NINL	chr20:25433337-25566153	10.1852	8.57805	9.38162	3.28612	2.52991	2.90801	0.309969	-1.6898
LOC100129662	chrX:137713733-138287185	0.696245	0.922154	0.8092	0.271439	0.230301	0.25087	0.310022	-1.68956
LOC100507567	chr19:8439259-8469317	2.59203	2.88161	2.73682	0.820287	0.877838	0.849063	0.310237	-1.68856
C1GALT1C1	chrX:119759528-119764005	12.2143	13.6036	12.909	3.82386	4.18693	4.0054	0.31028	-1.68836
SELENBP1	chr1:151336779-151345164	0.814388	0.831019	0.822704	0.283803	0.226841	0.255322	0.310345	-1.68805
KLHDC7A	chr1:18807423-18812480	0.356692	0.369713	0.363202	0.108474	0.11711	0.112792	0.310549	-1.68711
PLCL1	chr2:198669425-199014608	0.088636	0.102532	0.095584	0.0282759	0.0311175	0.0296967	0.310687	-1.68647
TMEM203	chr9:140098534-140100090	26.9794	30.2243	28.6018	11.4088	6.36927	8.88903	0.310785	-1.68601
PSD4	chr2:113931559-113960677	0.821883	0.769561	0.795722	0.308397	0.186345	0.247371	0.310876	-1.68559
TOM1L2	chr17:17746821-17875784	7.11992	6.6897	6.90481	2.08671	2.20714	2.14692	0.310932	-1.68533
ZNF747	chr16:30542778-30546194	5.84588	6.06331	5.9546	2.49485	1.21318	1.85401	0.311359	-1.68335
ALDH1A1	chr9:75515577-75568233	0.435205	0.377915	0.40656	0.0782785	0.174905	0.126592	0.311373	-1.68328
WBSCR27	chr7:73248920-73256855	3.30359	2.98277	3.14318	0.883776	1.07395	0.978863	0.311424	-1.68305
NXF2B	chrX:101615315-101694929	0.318941	0.256925	0.287933	0.179486	0	0.089743	0.31168	-1.68186
KAT6B	chr10:76586170-76792380	12.457	11.3767	11.9169	4.54478	2.89833	3.72156	0.312294	-1.67903
LOC646576	chr4:145564067-145659881	1.62976	2.07811	1.85394	0.740265	0.418041	0.579153	0.312391	-1.67857
CCDC65	chr12:49297892-49315359	0.876971	0.734396	0.805683	0.183763	0.319709	0.251736	0.31245	-1.6783
CHI3L1	chr1:203148058-203155922	1.67124	2.02905	1.85014	0.820627	0.335866	0.578246	0.312541	-1.67788
STXBP5L	chr3:120627049-121143608	1.74009	1.68924	1.71467	0.587476	0.484539	0.536007	0.312602	-1.6776
MKRN9P	chr12:88176662-88178488	2.65307	2.42234	2.5377	0.928195	0.65888	0.793538	0.312699	-1.67715
ZADH2	chr18:72909277-72921281	8.02509	8.61343	8.31926	3.21572	1.99447	2.60509	0.31314	-1.67512
ZNF423	chr16:49524520-49860918	1.42934	1.56838	1.49886	0.53787	0.400938	0.469404	0.313174	-1.67496
C14orf37	chr14:58470807-58618847	8.98129	10.2178	9.59954	2.66619	3.35161	3.0089	0.313442	-1.67373
CYB561D2	chr3:50384918-50391496	11.1031	11.3811	11.2421	4.68298	2.36663	3.5248	0.313536	-1.6733
EID2B	chr19:40021629-40023494	14.4372	15.1251	14.7812	5.78313	3.49377	4.63845	0.313808	-1.67204
RASL10A	chr22:29708921-29711748	1.69608	1.01785	1.35696	0.85239	0	0.426195	0.31408	-1.6708
GPR39	chr2:133174146-133429070	1.86181	1.99742	1.92962	0.976357	0.236751	0.606554	0.314339	-1.66961
MCF2L-AS1	chr13:113621797-113622952	2.5837	2.52097	2.55234	1.07162	0.535422	0.803521	0.314818	-1.66741
PTPRK	chr6:128289923-128841870	39.9085	41.2088	40.5587	13.2497	12.2957	12.7727	0.314919	-1.66695
CTC1	chr17:8128138-8151413	4.01638	3.32701	3.67169	1.76355	0.54931	1.15643	0.314958	-1.66677
PDE5A	chr4:120375937-120549981	12.5181	12.5412	12.5297	3.25911	4.63412	3.94662	0.314982	-1.66666
MBD5	chr2:148602569-149271044	2.16391	2.11912	2.14152	0.795976	0.553198	0.674587	0.315005	-1.66656
SCN5A	chr3:38589552-38691164	5.66358	5.76869	5.71613	2.02404	1.57833	1.80118	0.315105	-1.66609
SLC2A4	chr17:7185053-7191367	3.5706	3.78396	3.67728	1.3599	0.95812	1.15901	0.315181	-1.66575
FRMPD4	chrX:12156584-12742642	0.579441	0.69512	0.63728	0.255107	0.146632	0.200869	0.315198	-1.66567
NOVA2	chr19:46442770-46476657	9.09365	8.8164	8.95502	3.58825	2.0585	2.82337	0.315284	-1.66528
KIAA0232	chr4:6784458-6885899	11.1872	11.2614	11.2243	4.88764	2.19479	3.54122	0.315495	-1.66431
RPS26P11	chrX:71130937-71363424	0.209584	0.254905	0.232244	0.146602	0	0.073301	0.31562	-1.66374
TLR4	chr9:120466452-120479769	6.61238	6.56191	6.58714	2.57021	1.58841	2.07931	0.315662	-1.66355
ZNF48	chr16:30389453-30411429	6.17395	6.75514	6.46454	2.87679	1.20607	2.04143	0.315789	-1.66297
DKFZP586I1420	chr7:30409665-30412410	0.966616	0.854481	0.910548	0.432126	0.143095	0.28761	0.315865	-1.66262
NOTCH3	chr19:15270443-15311792	29.6237	28.5501	29.0869	9.15275	9.22383	9.18829	0.315891	-1.6625
ZNF517	chr8:146024260-146034529	6.62307	7.0695	6.84628	2.81936	1.50676	2.16306	0.315947	-1.66225
GDF10	chr10:48425787-48439138	0.0196848	0.0710309	0.0453578	0.0286616	0	0.0143308	0.31595	-1.66223
LOC100506688	chr5:988424-997455	0.307401	0.301448	0.304424	0.143586	0.0487968	0.0961914	0.315978	-1.6621
FLJ20021	chr4:102268933-102270040	11.2976	11.4192	11.3584	3.89431	3.28567	3.58999	0.316065	-1.66171
NDST2	chr10:75561668-75571589	15.4728	15.1687	15.3208	6.55897	3.12702	4.843	0.316107	-1.66152
MRPL42P5	chr15:40824082-40824749	3.34795	4.38239	3.86517	1.38731	1.05695	1.22213	0.31619	-1.66113
CYP4F22	chr19:15619335-15663128	0.366308	0.380053	0.373181	0.100658	0.135338	0.117998	0.316196	-1.66111
GPR98	chr5:89854616-90460033	0.559521	0.557393	0.558457	0.188851	0.164338	0.176594	0.316219	-1.66101
DHTKD1	chr10:12110933-12165224	4.56228	4.34026	4.45127	1.82311	0.992586	1.40785	0.31628	-1.66073
SLC46A3	chr13:29274217-29293150	9.97198	9.05343	9.51271	3.63523	2.38708	3.01116	0.31654	-1.65954
DUOXA1	chr15:45406522-45422057	0.233773	0.0845814	0.159177	0.10084	0	0.05042	0.316754	-1.65857
FXYD2,FXYD6,FXYD6-FXYD2	chr11:117690789-117748201	73.9236	81.5112	77.7174	20.4044	28.8372	24.6208	0.316799	-1.65836
KCNA2	chr1:111136201-111174096	1.05756	0.602933	0.830247	0.346924	0.179167	0.263045	0.316828	-1.65823
APC2	chr19:1450147-1479228	1.79803	1.71881	1.75842	0.483272	0.632533	0.557902	0.317275	-1.65619
NLRX1	chr11:119039439-119054725	4.76623	4.81725	4.79174	1.75829	1.28274	1.52052	0.31732	-1.65599
LIPT2	chr11:74202922-74204755	0.91179	1.6026	1.2572	0.464827	0.333095	0.398961	0.317342	-1.65589
GPR56	chr16:57653909-57698944	42.904	41.9102	42.4071	15.2924	11.625	13.4587	0.317369	-1.65577
CHDH	chr3:53850323-53880420	0.937696	1.00941	0.973553	0.381779	0.236619	0.309199	0.317599	-1.65472
PTPN7	chr1:202116140-202130716	0.121284	0.193231	0.157257	0.0690579	0.0308507	0.0499543	0.317659	-1.65445
MAGEL2	chr15:23888695-23892993	2.54897	2.61306	2.58101	0.786739	0.853366	0.820052	0.317725	-1.65415
PRICKLE2	chr3:64053639-64211131	5.72112	5.78909	5.75511	1.97122	1.68732	1.82927	0.317852	-1.65357
SCUBE3	chr6:35182189-35218609	1.18193	0.990302	1.08612	0.223216	0.467576	0.345396	0.31801	-1.65285
KCTD16	chr5:143550436-143856944	0.580886	0.460818	0.520852	0.33136	0	0.16568	0.318094	-1.65247
MGC23270	chr14:105287537-105290055	0.819145	0.49446	0.656802	0.280684	0.137286	0.208985	0.318185	-1.65206
FAM20C	chr7:192968-300740	10.4262	11.2319	10.829	3.46874	3.42687	3.4478	0.318385	-1.65116
BIRC7	chr20:61867275-61871854	4.6623	3.04535	3.85383	1.82883	0.628149	1.22849	0.318771	-1.64941
ZNF658	chr9:40771401-40792112	1.61127	1.67174	1.6415	0.545912	0.500827	0.52337	0.318835	-1.64912
SERPINA6	chr14:94770584-94789688	0.0485687	0.0598179	0.0541933	0.0345814	0	0.0172907	0.319056	-1.64812
CAPN6	chrX:110488326-110513774	0.647256	0.542645	0.594951	0.102532	0.277201	0.189866	0.31913	-1.64778
GJD3	chr17:38516904-38520945	0.812965	0.599668	0.706317	0.255256	0.196021	0.225638	0.319458	-1.6463
SAYSD1	chr6:39071839-39082865	6.63984	5.8321	6.23597	2.2514	1.73324	1.99232	0.319488	-1.64616
C4orf37	chr4:98480024-99064391	0.0876774	0.0363609	0.0620192	0.039636	0	0.019818	0.319546	-1.6459
ACOT2	chr14:74034323-74042362	40.3115	43.5497	41.9306	15.4264	11.3861	13.4062	0.319725	-1.6451
KIAA1683	chr19:18367905-18385319	0.143764	0.0575539	0.100659	0.0392338	0.0251606	0.0321972	0.319864	-1.64447
LOC149134	chr1:246952918-246954788	0.42633	0.236289	0.331309	0.111511	0.100462	0.105986	0.319902	-1.6443
ASCL3	chr11:8959118-8964580	0.181895	0.220387	0.201141	0.128694	0	0.064347	0.31991	-1.64426
TCP11L2	chr12:106696580-106740792	10.1069	10.9569	10.5319	3.93722	2.80326	3.37024	0.320003	-1.64384
JUP	chr17:39910858-39942964	47.2588	50.2036	48.7312	14.942	16.2826	15.6123	0.320376	-1.64216
NEURL1B	chr5:172068275-172118533	3.69726	3.95782	3.82754	1.44971	1.00415	1.22693	0.320553	-1.64136
ZNF853	chr7:6655526-6663921	17.5063	17.2536	17.38	6.31906	4.82687	5.57296	0.320655	-1.64091
ARHGEF17	chr11:73019662-73080425	11.8653	10.4078	11.1365	4.30666	2.8362	3.57143	0.320694	-1.64073
ARNT2	chr15:80696691-80890277	7.85422	8.4674	8.16081	2.2203	3.01533	2.61782	0.320779	-1.64035
MED11	chr17:4634722-4643223	7.39164	7.89771	7.64467	3.43643	1.4682	2.45232	0.320787	-1.64031
SPSB2	chr12:6976583-6982521	17.867	18.164	18.0155	6.63428	4.92828	5.78128	0.320906	-1.63978
LRIG1	chr3:66119284-66550845	12.3841	13.5951	12.9896	4.29858	4.0399	4.16924	0.320968	-1.6395
POLD4	chr11:67085309-67159158	63.3254	63.506	63.4157	19.0387	21.6781	20.3584	0.321031	-1.63922
GATA3	chr10:8096666-8117164	2.81305	2.62649	2.71977	1.37669	0.371179	0.873934	0.321327	-1.63789
TRPA1	chr8:72753776-72987819	2.11346	2.11084	2.11215	0.731202	0.626808	0.679005	0.321476	-1.63722
PEX11B	chr1:145516164-145523732	24.0874	23.5249	23.8061	9.84991	5.48289	7.6664	0.322034	-1.63471
ZNF521	chr18:22641887-22932214	8.03965	8.36727	8.20346	2.65619	2.62998	2.64309	0.322191	-1.63401
C17orf108	chr17:26205339-26220409	1.4603	1.36837	1.41433	0.468388	0.443604	0.455996	0.32241	-1.63303
LSP1	chr11:1874199-1913493	1.96341	2.74141	2.35241	0.972239	0.545051	0.758645	0.322497	-1.63264
RIBC1	chrX:53449838-53458057	1.19941	1.07236	1.13589	0.334515	0.398279	0.366397	0.322565	-1.63234
ZNF75D	chrX:134419722-134429965	1.37203	1.39479	1.38341	0.539666	0.353009	0.446337	0.322636	-1.63202
ZNF860	chr3:31702316-32033228	5.28712	4.92575	5.10643	2.00313	1.29236	1.64775	0.32268	-1.63182
NBR2	chr17:41277599-41297125	2.30196	1.98476	2.14336	0.945744	0.438074	0.691909	0.322815	-1.63122
FBXO43	chr8:101145587-101158099	0.0436082	0.0181321	0.0308701	0.0199556	0	0.0099778	0.323218	-1.62942
ARHGEF40	chr14:21538526-21558036	45.3519	46.0841	45.718	17.3905	12.1898	14.7902	0.323508	-1.62813
FAM134C	chr17:40731525-40767256	16.4876	18.5386	17.5131	7.08248	4.25392	5.6682	0.323655	-1.62747
MAF	chr16:79627744-79634622	25.3377	24.8162	25.077	10.7238	5.51455	8.11918	0.32377	-1.62696
ALDH6A1	chr14:74486058-74551196	16.5167	18.7746	17.6456	5.37036	6.05603	5.71319	0.323774	-1.62694
CCDC154	chr16:1484388-1494490	0.314901	0.210869	0.262885	0.170234	0	0.085117	0.32378	-1.62691
SAMD15	chr14:77843761-77857587	2.25684	1.86881	2.06283	1.09762	0.238435	0.668027	0.323841	-1.62664
CHMP6	chr17:78965640-78973933	19.1478	21.0194	20.0836	8.35469	4.65733	6.50601	0.323946	-1.62617
C17orf90	chr17:79632065-79633618	16.9127	18.5907	17.7517	7.9142	3.58838	5.75129	0.323985	-1.626
FLJ37201	chr10:91451056-91457685	0.126453	0.128176	0.127314	0	0.0825175	0.0412587	0.32407	-1.62562
SLC24A3	chr20:19193289-19703541	0.499378	0.867025	0.683202	0.279194	0.163737	0.221465	0.324158	-1.62523
ZBTB7C	chr18:45553638-45663680	0.47609	0.344208	0.410149	0.160581	0.105366	0.132973	0.324208	-1.62501
MRC2	chr17:60704761-60770962	51.1039	51.2693	51.1866	17.3684	15.8237	16.5961	0.324226	-1.62493
TSPYL5	chr8:98285713-98290176	30.1746	29.3488	29.7617	11.3211	7.97831	9.6497	0.324232	-1.6249
PLOD1	chr1:11994723-12035599	81.5435	88.0465	84.795	26.8178	28.1863	27.502	0.324336	-1.62444
GRAMD4	chr22:47022657-47075688	5.80853	5.64697	5.72775	1.77158	1.94806	1.85982	0.324703	-1.62281
IKZF2	chr2:213864410-214016333	2.75004	2.52466	2.63735	1.04753	0.666069	0.8568	0.324871	-1.62206
ZC2HC1C	chr14:75536298-75544799	0.463977	0.458755	0.461366	0.218318	0.0815334	0.149926	0.32496	-1.62166
LOC728758	chr15:44165729-44487429	0.0505181	0.0208216	0.0356699	0.0231831	0	0.0115916	0.324968	-1.62163
IDUA	chr4:972862-998317	3.67037	3.20373	3.43705	1.16048	1.07355	1.11701	0.324992	-1.62152
TNFRSF1A	chr12:6437922-6451283	68.4409	74.5485	71.4947	32.4725	14.0256	23.249	0.325186	-1.62066
NNMT	chr11:114166534-114183238	145.197	153.195	149.196	66.3963	30.6867	48.5415	0.325354	-1.61992
CRISPLD1	chr8:75896707-75946793	13.4251	14.1227	13.7739	3.8281	5.13947	4.48379	0.325528	-1.61915
PAPLN	chr14:73704204-73741347	6.03191	5.39763	5.71477	2.41332	1.30827	1.86079	0.325612	-1.61878
KIAA1147	chr7:141356527-141401953	6.90199	6.34905	6.62552	2.51168	1.80837	2.16003	0.326016	-1.61699
MLLT3	chr9:20344967-20622514	5.62533	5.12191	5.37362	1.52443	1.98165	1.75304	0.326231	-1.61604
THAP7-AS1	chr22:21354060-21368576	2.36967	3.54924	2.95946	1.0039	0.927414	0.965657	0.326296	-1.61575
ITGA4	chr2:182321618-182521834	2.19701	2.67475	2.43588	0.878426	0.711411	0.794919	0.326337	-1.61556
SNAI3	chr16:88729780-88753594	1.03348	0.759027	0.896254	0.265717	0.319516	0.292617	0.326489	-1.6149
SFRP1	chr8:41119475-41166990	38.1503	40.8219	39.4861	11.3679	14.4168	12.8924	0.326504	-1.61483
AMT,NICN1	chr3:49454210-49466757	5.66568	5.69242	5.67905	2.26048	1.44989	1.85518	0.326672	-1.61409
ZHX3	chr20:39807088-39928739	3.79566	3.84509	3.82037	1.52368	0.973571	1.24863	0.326833	-1.61337
LOC154092	chr6:134758853-134825158	0.404303	0.485424	0.444864	0.0959341	0.194871	0.145403	0.326848	-1.61331
LOC100289178	chr1:68167148-68698284	0.058909	0.0243186	0.0416138	0.0272236	0	0.0136118	0.327098	-1.6122
ZNF395	chr8:28203101-28243977	25.2965	24.9644	25.1305	8.08449	8.35621	8.22035	0.327107	-1.61216
RNF169	chr11:74459912-74660232	5.80381	5.02338	5.4136	2.20959	1.33377	1.77168	0.327265	-1.61147
TEKT5	chr16:10721360-10788802	0.468145	0.598494	0.533319	0.101503	0.2476	0.174551	0.327293	-1.61135
PATZ1	chr22:31721789-31742249	19.4086	20.502	19.9553	8.12519	4.95861	6.5419	0.327828	-1.60899
GRIN2A	chr16:9847264-10276611	1.16708	1.23818	1.20263	0.518833	0.269771	0.394302	0.327866	-1.60882
COL5A2	chr2:189896640-190044605	26.1292	24.905	25.5171	7.92442	8.82418	8.3743	0.328184	-1.60742
B4GALNT4	chr11:369794-382117	51.6783	42.6782	47.1782	18.1768	12.8204	15.4986	0.328512	-1.60598
UBA7	chr3:49842637-49851391	1.37776	1.40895	1.39336	0.580276	0.335706	0.457991	0.328697	-1.60517
SIX5	chr19:46268042-46272497	13.6535	12.301	12.9772	4.23214	4.30038	4.26626	0.328749	-1.60494
MKL2	chr16:14165195-14360630	9.02633	8.40151	8.71392	3.25708	2.47284	2.86496	0.32878	-1.60481
FLJ44054	chr13:114586609-114626485	21.8214	20.2289	21.0252	6.63296	7.19843	6.91569	0.328925	-1.60417
ZC3H10	chr12:56512029-56516278	6.11232	6.31619	6.21425	2.85928	1.22955	2.04441	0.328988	-1.60389
LOC120824	chr11:48997049-49003247	0.311484	0.246537	0.27901	0.116873	0.066786	0.0918295	0.329126	-1.60329
ZNF786	chr7:148766732-148787869	1.3197	1.3309	1.3253	0.472341	0.400747	0.436544	0.329393	-1.60212
STEAP3	chr2:119981383-120023227	47.401	47.4241	47.4126	17.5292	13.7059	15.6175	0.329397	-1.6021
TSPYL1	chr6:116596021-116601280	41.078	42.5021	41.7901	15.3983	12.1423	13.7703	0.329511	-1.6016
LOC400604	chr17:48939586-48945732	2.98103	3.79947	3.39025	1.03861	1.19577	1.11719	0.32953	-1.60152
PRKCZ	chr1:1981908-2139172	13.3265	13.0627	13.1946	4.76722	3.92932	4.34827	0.329549	-1.60143
TCN1	chr11:59620280-59634041	0.698157	1.28525	0.991704	0.4603	0.193696	0.326998	0.329734	-1.60063
TGIF1	chr18:3412071-3458406	10.5892	10.6386	10.6139	4.59223	2.40867	3.50045	0.329799	-1.60034
FGD5	chr3:14860468-14976072	2.20469	2.82249	2.51359	0.743757	0.917061	0.830409	0.330368	-1.59786
ZXDB	chrX:57618268-57623910	14.5772	12.7747	13.676	5.21258	3.832	4.52229	0.330675	-1.59652
GLT8D2	chr12:104382764-104443915	7.10184	7.2233	7.16257	2.54806	2.19032	2.36919	0.330774	-1.59608
WBSCR28	chr7:73275488-73280223	0.521077	0.42068	0.470878	0.164717	0.146824	0.155771	0.330808	-1.59593
LOC399829	chr10:134779037-134790001	0.134333	0.101017	0.117675	0.0121407	0.0657502	0.0389454	0.330958	-1.59528
APLNR	chr11:57001051-57004927	0.0221771	0.0268163	0.0244967	0.0162359	0	0.00811795	0.33139	-1.5934
SSBP2	chr5:80256507-81047072	7.03718	7.30707	7.17213	2.2698	2.48466	2.37723	0.331454	-1.59312
NLRP11	chr19:56296762-56393220	1.44998	1.57091	1.51045	0.488058	0.515189	0.501623	0.332103	-1.5903
NCCRP1	chr19:39687603-39692522	0.229946	0.215386	0.222666	0.147923	0	0.0739615	0.332163	-1.59003
MIR600HG	chr9:125871772-125877756	0.395779	0.469209	0.432494	0.134873	0.152736	0.143805	0.332501	-1.58857
HERC3	chr4:89513646-89629686	5.82751	5.67021	5.74886	2.05287	1.7702	1.91153	0.332507	-1.58854
ANGPTL6	chr19:10196805-10213425	0.351971	0.140066	0.246018	0.0857988	0.0778791	0.0818389	0.332654	-1.58791
BNC2	chr9:16409500-16870786	4.69467	4.64124	4.66796	1.5138	1.59208	1.55294	0.332681	-1.58779
PRAMEF12	chr1:12834983-12838048	0.914183	0.995381	0.954782	0.461287	0.174228	0.317758	0.332806	-1.58725
C19orf79	chr19:7694670-7698570	115.386	121.406	118.396	49.6292	29.277	39.4531	0.33323	-1.58541
LOC100289361	chr3:142719686-142720309	3.10317	4.27114	3.68715	1.3065	1.15232	1.22941	0.333431	-1.58454
E2F5	chr8:86089618-86132643	2.91484	2.90065	2.90775	1.01871	0.9205	0.969605	0.333456	-1.58443
CRY2	chr11:45868668-45904799	5.45451	4.94195	5.19823	2.01712	1.4503	1.73371	0.333519	-1.58416
IFI44L	chr1:79086087-79111830	0.542459	0.578595	0.560527	0.239274	0.135008	0.187141	0.333866	-1.58266
CFH	chr1:196621007-196716634	1.56967	1.73954	1.65461	0.596099	0.508967	0.552533	0.333936	-1.58235
LOC100507632	chr8:57430877-57472382	0.058775	0.0735124	0.0661437	0	0.04418	0.02209	0.33397	-1.58221
NUDT12	chr5:102884555-102898490	2.27511	2.29578	2.28545	0.767874	0.759372	0.763623	0.334124	-1.58154
C17orf65	chr17:42248073-42264082	6.22054	4.74475	5.48264	1.95038	1.71533	1.83285	0.334301	-1.58078
DTX1	chr12:113495661-113535833	3.4441	4.60082	4.02246	1.42765	1.26237	1.34501	0.334375	-1.58046
LOC253962	chr17:48633567-48704832	0.087584	0.0355269	0.0615554	0.0411697	0	0.0205848	0.334411	-1.5803
LOC407835	chr7:128766324-128768050	0.0520213	0.0622098	0.0571156	0.038208	0	0.019104	0.33448	-1.58001
LGSN	chr6:63985855-64029882	0.506242	0.380277	0.443259	0.223363	0.0731652	0.148264	0.334486	-1.57998
NT5C1A	chr1:40124792-40137710	0.57373	0.643536	0.608633	0.297951	0.109239	0.203595	0.334512	-1.57987
CTSO	chr4:156845269-156875048	1.4159	1.56971	1.4928	0.365151	0.63437	0.49976	0.334779	-1.57872
ACP5	chr19:11685474-11689801	0.706924	0.78364	0.745282	0.423968	0.0756276	0.249798	0.335172	-1.57703
ITPKB	chr1:226819390-226926876	1.97328	2.215	2.09414	0.777419	0.626378	0.701898	0.335173	-1.57702
SSTR5	chr16:1114081-1131454	0.754322	0.965208	0.859765	0.241194	0.335428	0.288311	0.335337	-1.57632
LOC100507387	chr5:175546551-175552168	2.01178	1.82776	1.91977	0.73579	0.552764	0.644277	0.335601	-1.57518
SPATA7	chr14:88851987-88904804	7.90611	8.59827	8.25219	3.29967	2.24125	2.77046	0.335724	-1.57465
LOC282997	chr10:112628647-112630662	6.24794	5.49477	5.87135	1.9772	1.96688	1.97204	0.335875	-1.574
CALY	chr10:135138927-135150475	0.665664	0.790345	0.728004	0.489133	0	0.244566	0.335941	-1.57372
SLC22A23	chr6:3269206-3456793	3.65478	3.30111	3.47795	1.39838	0.939922	1.16915	0.336161	-1.57277
GTF2I	chr7:74072029-74175022	28.2348	28.8753	28.5551	9.85186	9.35247	9.60216	0.336269	-1.57231
MED7	chr5:156565450-156569921	12.0187	12.5305	12.2746	5.86221	2.39652	4.12936	0.336415	-1.57168
SDF2	chr17:26975373-26989207	29.7512	31.9558	30.8535	13.64	7.12119	10.3806	0.336448	-1.57155
ARSE	chrX:2852672-2882494	0.133169	0.0927983	0.112984	0.027355	0.0486778	0.0380164	0.336477	-1.57142
FLJ42351	chr2:113399406-113401757	0.506061	1.47603	0.991046	0.419972	0.247381	0.333676	0.336691	-1.5705
DHX32	chr10:127512103-127569884	14.5039	14.8141	14.659	5.66345	4.20793	4.93569	0.3367	-1.57046
GPR35	chr2:241544824-241570676	0.314558	0.222462	0.26851	0.0646908	0.11616	0.0904254	0.336767	-1.57018
FAM127C	chrX:134154533-134156566	18.0652	19.3585	18.7118	7.13993	5.46336	6.30164	0.336773	-1.57015
BEAN1	chr16:66461199-66527432	7.61971	7.6128	7.61626	2.4319	2.70083	2.56637	0.336959	-1.56936
DUSP18	chr22:31058038-31063872	5.95747	6.08687	6.02217	2.87101	1.19189	2.03145	0.337329	-1.56777
FLJ33065	chr3:39851302-40353915	0.166062	0.127567	0.146815	0	0.0990635	0.0495317	0.337376	-1.56757
DUSP6	chr12:89741836-89746296	0.360605	0.461205	0.410905	0.0628488	0.214569	0.138709	0.337569	-1.56674
ATP2A3	chr17:3827162-3867758	4.43027	4.24859	4.33943	1.10105	1.82884	1.46495	0.337589	-1.56666
PI15	chr8:75736771-75767264	0.0703599	0.0556574	0.0630086	0.0240345	0.0185465	0.0212905	0.337898	-1.56534
SLCO2A1	chr3:133651539-133748920	2.17849	2.23937	2.20893	0.983801	0.509554	0.746677	0.338027	-1.56479
ITFG3	chr16:284800-316119	15.461	15.2067	15.3338	4.57712	5.79455	5.18583	0.338195	-1.56407
EXTL2	chr1:101337940-101360418	18.2788	18.2745	18.2767	7.27437	5.08821	6.18129	0.338207	-1.56402
TTYH3	chr7:2671602-2704436	220.843	218.322	219.582	76.8153	71.768	74.2917	0.338331	-1.56349
LOC100507250	chr12:69068150-69080639	0.205815	0.14773	0.176772	0.119637	0	0.0598185	0.338393	-1.56323
MCART6,MIR1256	chrX:103139054-103401708	0.961589	1.21506	1.08832	0.424283	0.312366	0.368324	0.338433	-1.56306
LINC00094	chr9:136890560-136933141	12.5438	13.5074	13.0256	4.74533	4.07178	4.40855	0.338453	-1.56297
ERBB2,MIR4728	chr17:37844392-37884915	21.3499	21.143	21.2465	7.81459	6.56988	7.19224	0.338515	-1.56271
EXD3	chr9:140201347-140317714	2.26544	1.60393	1.93468	0.457934	0.852537	0.655235	0.338678	-1.56201
GPM6B	chrX:13789061-13956831	4.16638	3.53637	3.85137	1.06832	1.54044	1.30438	0.338679	-1.56201
RPS10P7	chr1:201489031-201489720	2.57214	2.13293	2.35254	1.23547	0.358433	0.796952	0.338763	-1.56165
PIGV	chr1:27114453-27124894	4.69392	5.39218	5.04305	1.98956	1.42736	1.70846	0.338775	-1.5616
MBD3L3	chr19:7056215-7058645	0.369132	0.148462	0.258797	0.175423	0	0.0877115	0.33892	-1.56098
SEMA5A	chr5:9035137-9546233	0.392102	0.456479	0.424291	0.0969595	0.190688	0.143824	0.338975	-1.56075
ZNF347	chr19:53641956-53662322	4.0125	3.36591	3.68921	1.83342	0.669218	1.25132	0.339184	-1.55986
RHOBTB1	chr10:62629197-62761198	14.7323	15.1294	14.9308	5.71289	4.42101	5.06695	0.339361	-1.55911
ORAI1	chr12:122064454-122079946	9.81315	11.2518	10.5325	4.63061	2.5248	3.5777	0.339683	-1.55774
C7	chr5:40909598-40983042	0.198394	0.272888	0.235641	0.0866798	0.0734881	0.080084	0.339856	-1.55701
NUAK1	chr12:106457124-106533811	30.3526	32.5047	31.4286	12.339	9.0455	10.6923	0.340207	-1.55551
WDR88	chr19:33622997-33666703	0.819806	0.707527	0.763667	0.275667	0.243947	0.259807	0.34021	-1.5555
FBXL8,HSF4	chr16:67193890-67203848	4.84343	3.31884	4.08113	1.50053	1.27687	1.3887	0.340273	-1.55524
BCAR1	chr16:75262927-75301951	30.7045	28.2041	29.4543	12.3421	7.70956	10.0258	0.340386	-1.55476
ZNF74	chr22:20748404-20762753	11.2308	11.0864	11.1586	4.57781	3.01884	3.79833	0.340394	-1.55472
ZNF772	chr19:57980953-57988938	4.16426	4.02246	4.09336	1.71127	1.07589	1.39358	0.340449	-1.55449
LOC100144597	chr20:61640734-61716423	0.101498	0.0411625	0.0713302	0.0485712	0	0.0242856	0.340467	-1.55441
UBE2H	chr7:129470572-129592800	35.6652	35.6268	35.646	12.288	11.9887	12.1383	0.340525	-1.55417
CENPF	chr1:214776531-214837914	15.658	14.9942	15.3261	6.17948	4.2656	5.22254	0.340761	-1.55317
C8orf58	chr8:22457113-22461662	14.0854	13.7369	13.9111	6.47037	3.02053	4.74545	0.341126	-1.55162
ATXN7L3B	chr12:74931550-74935232	44.4758	47.2917	45.8837	19.5578	11.7487	15.6532	0.34115	-1.55152
SNX29P2	chr16:29313607-29376380	0.0764885	0.0309106	0.0536995	0.0366403	0	0.0183202	0.34116	-1.55148
ZMYND8	chr20:45838380-45985474	18.1998	18.8754	18.5376	7.0742	5.58264	6.32842	0.341383	-1.55054
CPAMD8	chr19:17003761-17137625	0.703684	0.711274	0.707479	0.13879	0.344588	0.241689	0.34162	-1.54954
C14orf1	chr14:76117232-76127538	66.2087	72.8212	69.5149	22.609	24.8944	23.7517	0.341678	-1.54929
ODZ3	chr4:183245136-183724177	7.14532	7.23735	7.19134	2.70718	2.20791	2.45755	0.341737	-1.54904
ALDH5A1	chr6:24495196-24537435	4.60559	4.77755	4.69157	1.32435	1.88222	1.60329	0.341737	-1.54904
LOC285103	chr2:130887195-130902631	14.1641	12.4961	13.3301	4.47851	4.63749	4.558	0.341933	-1.54821
TGFB3	chr14:76424441-76448092	8.44559	9.09764	8.77162	3.02381	2.9759	2.99986	0.341996	-1.54795
TNFRSF19	chr13:24144508-24250244	0.429067	0.441669	0.435368	0.150207	0.147611	0.148909	0.34203	-1.5478
KIAA0922	chr4:154387497-154557862	11.7753	11.0967	11.436	4.55283	3.27337	3.9131	0.342174	-1.5472
TLR6	chr4:38825328-38858438	5.54961	5.19897	5.37429	2.89544	0.785761	1.8406	0.342483	-1.5459
TNFAIP8L1	chr19:4639526-4655580	14.0383	14.8645	14.4514	5.1862	4.71607	4.95114	0.342606	-1.54538
LOC100507351	chr17:75543022-75561103	0.346532	0.264622	0.305577	0.0805972	0.129028	0.104813	0.342999	-1.54372
LOC100287616	chr15:74209808-74244478	22.4124	22.2487	22.3306	8.22512	7.0967	7.66091	0.343069	-1.54343
BTD	chr3:15643254-15687325	5.31895	4.53071	4.92483	2.20722	1.17203	1.68962	0.343083	-1.54337
DNAJC16	chr1:15853351-15911605	3.57008	3.7822	3.67614	1.45835	1.06439	1.26137	0.343123	-1.5432
LINC00525	chr7:47801073-47806370	0.0865337	0.214109	0.150321	0	0.10318	0.05159	0.343198	-1.54289
LOC147727	chr19:10762537-10764548	18.3873	18.7885	18.5879	9.26338	3.49761	6.38049	0.343261	-1.54262
ANGPTL2	chr9:129677052-129985445	8.27423	8.61645	8.44534	3.68659	2.11462	2.9006	0.343456	-1.5418
KCNRG,TRIM13	chr13:50556687-50699677	5.88603	6.26274	6.07438	2.85501	1.31874	2.08688	0.343553	-1.54139
AHDC1	chr1:27860755-27930143	5.74603	5.15578	5.45091	2.41086	1.33717	1.87401	0.343799	-1.54036
TNC	chr9:117781853-117880536	31.2035	34.2609	32.7322	15.6644	6.85538	11.2599	0.344	-1.53952
MMAA	chr4:146540539-146581187	0.66966	0.696747	0.683204	0.322417	0.147796	0.235106	0.344124	-1.539
SEMA4F	chr2:74881392-74909185	11.1431	12.2786	11.7109	4.43705	3.62378	4.03041	0.344161	-1.53885
TIGD2	chr4:90033967-90036052	5.51673	5.67902	5.59788	2.47568	1.3775	1.92659	0.344165	-1.53883
TNRC6C	chr17:76000317-76107880	3.36641	3.51305	3.43973	1.27617	1.09195	1.18406	0.344231	-1.53855
GALNTL1	chr14:69726680-69821190	30.2359	29.8187	30.0273	8.92542	11.7548	10.3401	0.344357	-1.53802
QRICH2	chr17:74270129-74303761	0.749138	0.593947	0.671542	0.303248	0.159305	0.231276	0.344396	-1.53786
LOC100130950	chr17:5095378-5138931	0.574667	0.753531	0.664099	0.201639	0.255902	0.228771	0.344483	-1.5375
CMTM4	chr16:66648652-66730610	7.8968	7.17029	7.53355	2.93245	2.25942	2.59593	0.344583	-1.53707
MAG	chr19:35782988-35804709	0.0877292	0.125918	0.106824	0.0258059	0.0478176	0.0368118	0.344603	-1.53699
FLT3LG	chr19:49977465-49989488	1.80137	2.82102	2.31119	0.942279	0.651604	0.796941	0.344818	-1.53609
SH3PXD2B	chr5:171760502-171881527	9.61618	9.17019	9.39318	3.73951	2.7386	3.23906	0.34483	-1.53604
WDR81	chr17:1619816-1641893	11.1236	10.6763	10.9	5.36183	2.15977	3.7608	0.345029	-1.53521
LZTS2	chr10:102756863-102790914	44.275	42.4219	43.3484	17.043	12.8891	14.966	0.34525	-1.53429
SOCS1	chr16:11348273-11350039	14.0498	14.0973	14.0736	6.53481	3.18332	4.85907	0.345262	-1.53424
TBC1D16	chr17:77913818-78009647	16.0357	14.0959	15.0658	5.86911	4.54002	5.20457	0.345456	-1.53343
TIE1	chr1:43766565-43788781	0.0423459	0.0382901	0.040318	0	0.0278588	0.0139294	0.345488	-1.53329
PVRIG	chr7:99775537-99869855	0.451952	0.180448	0.3162	0.21851	0	0.109255	0.345525	-1.53314
HIST2H2BE	chr1:149856009-149858232	48.8909	47.4928	48.1919	20.3529	12.9857	16.6693	0.345895	-1.5316
B4GALT7	chr5:177027118-177037346	9.65702	8.89581	9.27642	4.07412	2.34607	3.21009	0.346049	-1.53095
C5orf54	chr5:159820154-159827060	3.96688	4.49655	4.23172	1.90478	1.02399	1.46439	0.34605	-1.53095
KLF12	chr13:74260148-74708066	5.2046	5.15937	5.18199	1.77874	1.80866	1.7937	0.346141	-1.53057
LOC100131825	chr1:159141376-159172932	21.2041	20.8478	21.026	6.20218	8.35871	7.28045	0.34626	-1.53007
MAMLD1	chrX:149531550-149682448	2.34983	2.24017	2.295	1.00644	0.583009	0.794725	0.346285	-1.52997
C8orf4	chr8:40010986-40012827	5.0903	4.62215	4.85623	2.18544	1.17834	1.68189	0.346337	-1.52975
NFIB	chr9:14081841-14398982	8.34685	8.9141	8.63048	3.26158	2.71918	2.99038	0.346491	-1.52911
LUST	chr3:50126340-50156397	2.70396	1.41458	2.05927	0.539866	0.887319	0.713592	0.346527	-1.52896
SLC12A7	chr5:1050488-1112172	38.4254	33.1964	35.8109	14.0795	10.7504	12.415	0.346681	-1.52832
ARSF	chrX:2958274-3030770	0.143023	0.0249331	0.083978	0.0582959	0	0.0291479	0.34709	-1.52662
ETV6	chr12:11802787-12048325	17.5824	17.3927	17.4875	7.48648	4.65435	6.07042	0.347128	-1.52646
SLC6A16	chr19:49792891-49828474	3.9839	2.7106	3.34725	1.26372	1.06067	1.1622	0.347209	-1.52612
ZNF879	chr5:178450775-178461388	1.81593	1.95099	1.88346	0.887928	0.421002	0.654465	0.34748	-1.525
ANKRD34A	chr1:145470507-145475647	4.42072	3.91575	4.16824	1.79436	1.10265	1.4485	0.34751	-1.52487
RNF135	chr17:29297955-29326929	5.94541	5.44568	5.69555	2.09328	1.8673	1.98029	0.347691	-1.52412
TCN2	chr22:31003069-31023047	7.04955	7.70814	7.37885	2.36882	2.76559	2.5672	0.347914	-1.5232
NOS1	chr12:117645946-117799607	1.64053	1.67361	1.65707	0.571621	0.581595	0.576608	0.347968	-1.52297
LOC100507588	chr19:7981031-7983980	4.2338	5.0234	4.6286	2.32661	0.895523	1.61107	0.348068	-1.52256
SIRT3	chr11:208529-236362	7.05839	6.95041	7.0044	2.23644	2.64229	2.43937	0.348262	-1.52176
DOPEY1	chr6:83777384-83906256	1.17252	1.04302	1.10777	0.441844	0.3298	0.385822	0.348287	-1.52165
WNT5A	chr3:55499742-55521670	2.97281	2.91275	2.94278	1.1341	0.916876	1.02549	0.348476	-1.52087
ANXA9	chr1:150954498-150968114	1.32495	1.35008	1.33752	0.478204	0.454262	0.466233	0.348582	-1.52043
ERLEC1	chr2:53897116-54087170	45.6936	47.1251	46.4094	18.3119	14.0504	16.1812	0.348661	-1.5201
LMTK3	chr19:48988527-49016446	1.52187	1.46139	1.49163	0.580097	0.460557	0.520327	0.348831	-1.5194
KC6	chr18:39060235-39100561	1.11515	0.994747	1.05495	0.371779	0.364435	0.368107	0.348934	-1.51898
BICC1	chr10:60272903-60588845	18.1121	19.3686	18.7403	6.72064	6.35982	6.54023	0.348992	-1.51873
COL4A4	chr2:227867426-228029275	2.17631	1.91602	2.04617	0.68575	0.742518	0.714134	0.349011	-1.51866
ZNF391	chr6:27356523-27369227	1.83843	1.39093	1.61468	0.625439	0.502619	0.564029	0.349313	-1.51741
LTBP3	chr11:65292547-65325699	96.3339	93.269	94.8015	32.9644	33.2738	33.1191	0.349352	-1.51725
IVD	chr15:40697685-40713512	14.8915	14.6824	14.787	6.14581	4.18628	5.16605	0.349365	-1.51719
GMIP	chr19:19740284-19754455	5.27162	3.80372	4.53767	1.97104	1.19971	1.58537	0.349381	-1.51713
AP1G2,JPH4	chr14:23980968-24048009	37.4045	34.772	36.0883	12.6126	12.6291	12.6209	0.349722	-1.51572
C9orf117	chr9:130469270-130477936	0.252082	0.307215	0.279648	0.101762	0.0939098	0.0978359	0.349853	-1.51518
LEPREL4	chr17:39958204-39968451	24.586	25.4397	25.0129	10.3273	7.17996	8.75363	0.349965	-1.51472
PDGFC	chr4:157682762-157892546	20.1753	20.862	20.5187	7.59607	6.7776	7.18684	0.350259	-1.51351
RUNDC3A	chr17:42385926-42396038	10.6042	10.4486	10.5264	4.42602	2.95014	3.68808	0.350365	-1.51307
PIPOX	chr17:27369917-27384236	0.482091	0.325148	0.40362	0.0881544	0.194974	0.141564	0.350737	-1.51154
CDHR1	chr10:85954411-85979376	2.43882	2.10412	2.27147	0.898484	0.695101	0.796793	0.350783	-1.51135
ARRB1	chr11:74971165-75062875	3.12831	3.15983	3.14407	1.37411	0.832008	1.10306	0.350838	-1.51112
GMPR	chr6:16238810-16295780	0.200543	0.36754	0.284042	0.0717741	0.12761	0.0996921	0.350977	-1.51055
GLG1	chr16:74481325-74641042	25.7771	26.7756	26.2764	9.77077	8.67592	9.22335	0.351013	-1.5104
TPSD1	chr16:1306272-1308494	0.183157	0.0729426	0.12805	0.0898985	0	0.0449493	0.351029	-1.51034
HS3ST5	chr6:114376749-114384041	0.619244	0.859359	0.739302	0.274354	0.245139	0.259746	0.35134	-1.50906
MBLAC2	chr5:89754019-89770585	1.38004	1.16509	1.27256	0.472039	0.422209	0.447124	0.351357	-1.50899
EEF2K	chr16:22217591-22300066	3.46368	3.35517	3.40943	1.38711	1.00982	1.19847	0.351515	-1.50834
FUT10	chr8:33228343-33330664	2.93122	2.73306	2.83214	1.13042	0.860975	0.995698	0.351571	-1.50811
LOC401093	chr3:151980404-152183569	0.245003	0.221851	0.233427	0.0561967	0.107952	0.0820744	0.351606	-1.50797
PEX11A	chr15:90226286-90233958	6.3968	5.13336	5.76508	2.23903	1.81603	2.02753	0.351692	-1.50762
LOC728431	chr1:37920479-37940044	10.675	10.6668	10.6709	4.99552	2.51369	3.7546	0.351855	-1.50695
FSIP2	chr2:186603354-186698016	0.219687	0.144266	0.181976	0.0660141	0.0621355	0.0640748	0.352105	-1.50592
MR1	chr1:181002560-181031074	1.77266	1.78655	1.77961	0.562317	0.691437	0.626877	0.352256	-1.5053
WISP2	chr20:43343884-43356452	2.97227	2.68915	2.83071	0.678075	1.31733	0.997702	0.352457	-1.50448
BTBD11	chr12:107712196-108053419	0.515028	0.555864	0.535446	0.23546	0.142041	0.18875	0.352511	-1.50426
LRRC73	chr6:43474706-43478424	1.00232	0.71509	0.858705	0.53661	0.0690436	0.302827	0.352655	-1.50367
XKR4	chr8:56015016-56438710	0.582843	0.940261	0.761552	0.386569	0.150677	0.268623	0.352731	-1.50336
FBXO34	chr14:55738020-55820329	17.3158	16.0796	16.6977	7.19369	4.58606	5.88987	0.352736	-1.50334
RSPO3	chr6:127440047-127518184	0.38248	0.228464	0.305472	0.17395	0.0415766	0.107763	0.352776	-1.50317
PRR12	chr19:50094911-50129696	9.44773	9.31275	9.38024	4.24504	2.37378	3.30941	0.352807	-1.50305
C16orf46	chr16:81087101-81110872	1.63902	1.59278	1.6159	0.73165	0.408847	0.570249	0.352898	-1.50268
ZNF549	chr19:58038692-58052244	3.34445	3.43976	3.3921	1.79463	0.601824	1.19823	0.35324	-1.50128
RWDD2A	chr6:83777384-83906256	5.6462	6.21852	5.93236	2.43847	1.7539	2.09619	0.353348	-1.50084
WDR60	chr7:158649268-158738883	2.995	2.78673	2.89086	1.14739	0.896064	1.02173	0.353433	-1.50049
PCSK5	chr9:78505559-78977255	20.6454	19.2017	19.9235	6.835	7.25725	7.04612	0.353658	-1.49957
CRIPAK	chr4:1385339-1389782	1.15874	1.0974	1.12807	0.443083	0.355191	0.399137	0.353823	-1.4989
ATP7B	chr13:52506805-52585630	2.38229	2.19704	2.28966	0.789955	0.830392	0.810173	0.353839	-1.49883
ZMYM1	chr1:35544971-35581455	2.77629	2.62759	2.70194	1.13241	0.781584	0.956997	0.354189	-1.49741
SEMA4C	chr2:97525472-97535735	25.0382	24.2416	24.6399	11.2429	6.21429	8.7286	0.354246	-1.49718
C12orf76	chr12:110478982-110505500	2.18858	1.84808	2.01833	1.03023	0.401225	0.715727	0.354614	-1.49568
SPOCK1	chr5:136310986-136835018	21.0374	22.3065	21.672	9.00054	6.37366	7.6871	0.354703	-1.49532
LOC100288123	chr19:1815244-1848452	0.580284	0.242162	0.411223	0.291803	0	0.145901	0.354799	-1.49493
TOP2A	chr17:38544772-38574202	60.8674	59.8778	60.3726	27.7016	15.1522	21.4269	0.354911	-1.49447
CADM3	chr1:159141376-159172932	75.3897	78.4712	76.9305	24.3965	30.2245	27.3105	0.355002	-1.4941
LINC00461,MIR9-2	chr5:87836596-87980620	0.417863	0.334835	0.376349	0.165217	0.102079	0.133648	0.355117	-1.49363
IGFL1	chr19:46733008-46734500	0.917768	1.05213	0.984949	0.153274	0.546281	0.349778	0.355122	-1.49361
RSPH4A	chr6:116937641-116954148	0.804144	0.861345	0.832744	0.398993	0.19254	0.295766	0.355171	-1.49342
C9orf172	chr9:139738866-139741797	1.53799	1.2408	1.38939	0.729726	0.257285	0.493505	0.355195	-1.49332
TLR1	chr4:38797875-38806412	0.919941	0.947215	0.933578	0.476149	0.187097	0.331623	0.355217	-1.49323
ZFP57	chr6:29640168-29644931	0.0565676	0.092715	0.0746413	0.0530349	0	0.0265175	0.355265	-1.49303
GRID2IP	chr7:6536408-6591067	0.17869	0.0787916	0.128741	0.0411618	0.0503477	0.0457547	0.355402	-1.49248
ARSI	chr5:149675908-149682525	1.66068	1.7225	1.69159	0.602339	0.600372	0.601355	0.355497	-1.49209
EPHB6	chr7:142552791-142568847	10.5219	9.41523	9.96856	3.6242	3.46523	3.54472	0.355589	-1.49172
LOXL1	chr15:74209808-74244478	144.359	146.253	145.306	43.9858	59.3562	51.671	0.355601	-1.49167
PINK1	chr1:20959947-20978004	29.2407	29.8057	29.5232	12.0872	8.91067	10.4989	0.355616	-1.49161
MAPK10	chr4:86936275-87374283	0.12847	0.128949	0.12871	0.0393336	0.0522089	0.0457712	0.355617	-1.4916
TRAPPC6A	chr19:45666185-45681485	10.399	11.9478	11.1734	4.22962	3.719	3.97431	0.355694	-1.49129
CARD6	chr5:40841409-40855456	6.54665	6.77902	6.66283	3.40936	1.33228	2.37082	0.355828	-1.49075
C17orf109	chr17:73584138-73663269	0.27557	0.0929222	0.184246	0.109267	0.0219259	0.0655965	0.356026	-1.48994
LTBP2	chr14:74964885-75079034	36.6825	39.231	37.9567	14.6768	12.3525	13.5146	0.356054	-1.48983
DLX1	chr2:172950207-172954401	0.208688	0.202854	0.205771	0.0892657	0.0574098	0.0733378	0.356405	-1.48841
ENDOD1	chr11:94822973-94865815	3.68241	3.55109	3.61675	1.57595	1.00311	1.28953	0.356544	-1.48785
SIPA1L3	chr19:38397867-38699008	5.83296	5.84021	5.83658	2.57767	1.58663	2.08215	0.356741	-1.48705
EPHB2	chr1:23037330-23241823	9.93341	10.3865	10.16	4.0734	3.17647	3.62494	0.356787	-1.48687
ZNF250	chr8:146102335-146126846	2.60417	2.37658	2.49038	1.04048	0.737971	0.889226	0.357065	-1.48574
PUS3	chr11:125753508-125773116	3.87091	4.89114	4.38103	1.92405	1.20469	1.56437	0.357079	-1.48569
GPR162	chr12:6930962-6936583	37.514	35.8911	36.7026	13.9428	12.2709	13.1068	0.35711	-1.48556
SPPL2B	chr19:2328628-2355100	7.06565	6.4885	6.77707	2.41623	2.42696	2.42159	0.357322	-1.48471
DCAF12L2	chrX:125297481-125300080	3.55922	3.62165	3.59043	1.34431	1.22221	1.28326	0.357411	-1.48435
LOC100270746	chr6:26924771-26991753	6.18392	5.90042	6.04217	2.39129	1.9278	2.15955	0.357412	-1.48434
CADM1	chr11:115044344-115375241	20.5199	21.0254	20.7726	7.08359	7.77761	7.4306	0.357711	-1.48313
HGSNAT	chr8:42995591-43057970	5.07339	5.3122	5.1928	1.91274	1.80411	1.85842	0.357885	-1.48243
MAP1A	chr15:43809805-43823818	9.36142	9.34846	9.35494	3.20607	3.49018	3.34813	0.357899	-1.48238
KLHL4	chrX:86772714-86925050	3.71348	4.1376	3.92554	1.6491	1.16121	1.40516	0.357952	-1.48216
WBSCR17	chr7:70597788-71178584	1.53699	1.57964	1.55831	0.687166	0.429526	0.558346	0.358301	-1.48076
LOC339535	chr1:238643683-238649317	9.94735	9.10969	9.52852	3.81888	3.00962	3.41425	0.358319	-1.48068
FIGNL2	chr12:52211675-52225701	0.630294	0.46546	0.547877	0.29865	0.0941103	0.19638	0.358438	-1.4802
DALRD3	chr3:49044636-49060926	41.5421	39.1387	40.3404	17.1077	11.8216	14.4647	0.358565	-1.47969
IGDCC4	chr15:65673824-65715410	5.47574	4.91039	5.19306	2.06499	1.66015	1.86257	0.358665	-1.47929
CLIC5	chr6:45866189-46048085	0.028811	0.126317	0.077564	0	0.0556726	0.0278363	0.358882	-1.47842
LOC100128640	chr3:38492517-38534633	2.77892	2.86142	2.82017	0.928559	1.09618	1.01237	0.358975	-1.47805
HOXC4,HOXC5,HOXC6	chr12:54410641-54449814	28.2483	23.9851	26.1167	12.4607	6.30606	9.38338	0.359287	-1.47679
ZMYM3	chrX:70430034-70948962	27.374	26.7543	27.0641	10.1832	9.26667	9.72493	0.359329	-1.47662
PDGFRL	chr8:17433941-17500642	5.53699	6.33544	5.93622	1.70457	2.56341	2.13399	0.359487	-1.47599
TSPAN10	chr17:79609348-79615779	3.20111	2.63484	2.91798	1.5659	0.532079	1.04899	0.359492	-1.47597
RFX5	chr1:151313115-151319769	37.5546	37.5252	37.5399	14.0446	12.9492	13.4969	0.359535	-1.4758
ELAC1	chr18:48494386-48514490	1.58277	1.25417	1.41847	0.415305	0.604797	0.510051	0.359578	-1.47562
ITIH5	chr10:7601231-7708961	1.92407	1.93513	1.9296	0.629536	0.758392	0.693964	0.359641	-1.47537
LHX1	chr17:35294771-35301915	1.92262	1.47111	1.69686	0.673273	0.547348	0.61031	0.359669	-1.47526
NKX2-1	chr14:36985603-36989430	5.55161	4.31351	4.93256	1.66922	1.87939	1.77431	0.359713	-1.47508
KCNJ5	chr11:128761312-128787951	0.105055	0.144631	0.124843	0.0561187	0.0336971	0.0449079	0.359715	-1.47507
YPEL3	chr16:30103634-30107537	47.925	50.9575	49.4412	19.1484	16.4665	17.8074	0.360174	-1.47323
ACSF2	chr17:48503518-48552200	7.0674	7.65391	7.36065	2.62434	2.67838	2.65136	0.360207	-1.4731
TBC1D14	chr4:6911170-7059677	5.96083	6.37541	6.16812	2.66768	1.77706	2.22237	0.360299	-1.47273
C19orf51	chr19:55670028-55678090	4.02797	3.70814	3.86806	1.39698	1.39068	1.39383	0.360344	-1.47255
NACC2	chr9:138898382-138987131	13.825	12.784	13.3045	4.93771	4.65352	4.79561	0.360451	-1.47213
LOC285548	chr4:13547699-13549448	4.06895	3.74492	3.90693	1.93107	0.885484	1.40828	0.360456	-1.47211
SLC12A2	chr5:127419482-127525380	16.8159	17.9597	17.3878	7.19455	5.34572	6.27013	0.360605	-1.47151
CACNA1C	chr12:2162415-2807115	1.17746	1.07229	1.12487	0.435217	0.376428	0.405822	0.360771	-1.47084
N4BP1	chr16:48572636-48644120	9.24385	10.05	9.64692	4.61464	2.34633	3.48048	0.360787	-1.47078
KEAP1	chr19:10596795-10614054	28.8692	30.4578	29.6635	12.1866	9.22352	10.7051	0.360883	-1.4704
GATSL3	chr22:30681106-30685616	6.76795	5.8086	6.28828	1.91629	2.62278	2.26954	0.360915	-1.47027
ZFP62	chr5:180274610-180288286	4.24374	3.42638	3.83506	1.56546	1.20282	1.38414	0.360917	-1.47026
ZNF836	chr19:52658124-52674896	1.33132	1.41282	1.37207	0.618438	0.372326	0.495382	0.361047	-1.46974
AKAP13	chr15:85923870-86292586	8.23647	7.60433	7.9204	3.82106	1.89885	2.85996	0.361087	-1.46958
OSBPL10	chr3:31702316-32033228	87.5234	90.7315	89.1274	27.3613	37.0058	32.1835	0.361096	-1.46955
TUG1	chr22:31365633-31375380	53.3308	50.0564	51.6936	21.1078	16.2382	18.673	0.361225	-1.46903
TFDP2	chr3:141663269-141868386	10.1113	10.5332	10.3223	3.90212	3.56623	3.73418	0.36176	-1.4669
CD37	chr19:49838676-49865714	1.32942	0.851333	1.09038	0.416303	0.372609	0.394456	0.361761	-1.46689
SLC27A3	chr1:153747767-153752633	5.77222	3.22093	4.49657	1.78179	1.4722	1.62699	0.36183	-1.46662
PRAMEF2	chr1:12916940-12921764	0.679058	0.830761	0.75491	0.292132	0.254288	0.27321	0.361911	-1.46629
LMF1	chr16:903634-1031318	3.71381	3.33158	3.5227	1.48341	1.06876	1.27608	0.362247	-1.46496
LOC401052	chr3:10048101-10052779	1.60185	1.49192	1.54689	0.875319	0.245575	0.560447	0.362307	-1.46472
SCAMP5	chr15:75287875-75313836	11.0771	10.9545	11.0158	4.55072	3.4334	3.99206	0.362394	-1.46437
ZNF214	chr11:7020548-7041586	2.50021	2.26982	2.38502	1.23891	0.490518	0.864714	0.362561	-1.4637
KIAA1107	chr1:92632608-92650280	1.5392	1.42202	1.48061	0.640909	0.432865	0.536887	0.362612	-1.4635
SEL1L	chr14:81937890-82000205	40.313	42.0632	41.1881	17.7931	12.0839	14.9385	0.36269	-1.46319
APOBEC3F	chr22:39436672-39451975	4.21506	4.29139	4.25323	1.6038	1.48263	1.54322	0.362834	-1.46262
FITM2	chr20:42935196-42939889	12.5618	11.98	12.2709	6.22239	2.68306	4.45273	0.362869	-1.46248
SNX13	chr7:17830384-17980131	19.6973	20.8201	20.2587	8.46216	6.24626	7.35421	0.363015	-1.4619
ZNF248	chr10:38117898-38146486	4.21687	4.09411	4.15549	1.77924	1.23838	1.50881	0.363088	-1.46161
OSBPL9	chr1:52082545-52344609	98.0088	94.4356	96.2222	34.7098	35.1821	34.9459	0.36318	-1.46124
SLC25A41	chr19:6426047-6433790	0.824825	1.1223	0.973563	0.354386	0.353021	0.353703	0.363308	-1.46073
LRRC27	chr10:134145613-134195010	4.23544	4.68082	4.45813	1.95319	1.28806	1.62062	0.363521	-1.45989
HNMT	chr2:138721807-138773934	25.8879	27.0107	26.4493	10.2873	8.97077	9.62904	0.364056	-1.45777
ZNF606	chr19:58488440-58518574	2.1504	2.21201	2.1812	0.960626	0.628007	0.794316	0.364164	-1.45734
WDR91	chr7:134868589-134896316	2.02725	2.2259	2.12657	1.03868	0.510203	0.774442	0.364173	-1.4573
LPHN1	chr19:14247963-14316997	20.7296	20.632	20.6808	7.63354	7.44018	7.53686	0.364438	-1.45626
TBX5	chr12:114791734-114850637	0.733636	0.695757	0.714696	0.247871	0.273126	0.260498	0.364488	-1.45606
ABHD11-AS1	chr7:73149398-73150330	0.332504	0.528474	0.430489	0.313974	0	0.156987	0.364671	-1.45533
BRD3	chr9:136890560-136933141	15.2072	15.3936	15.3004	5.89996	5.2647	5.58233	0.364849	-1.45463
LRP6	chr12:12268960-12419811	21.9313	21.4203	21.6758	9.93187	5.8862	7.90903	0.364879	-1.45451
CRYL1	chr13:20977805-21100012	12.6157	13.3068	12.9612	3.93334	5.52832	4.73083	0.364998	-1.45404
C5orf4	chr5:154198051-154230213	0.146707	0.147906	0.147307	0.074868	0.0327008	0.0537844	0.365119	-1.45356
TGFBR1	chr9:101867411-101916473	18.211	17.8885	18.0497	8.06802	5.11316	6.59059	0.365135	-1.4535
LOC442497	chr7:419390-422845	0.0269912	0.0665049	0.046748	0	0.0341667	0.0170834	0.365434	-1.45232
LOC144571	chr12:9217772-9268558	2.14575	1.56302	1.85439	0.468304	0.888585	0.678445	0.36586	-1.45064
FLJ42627	chr16:2688982-2696130	3.07539	2.68709	2.88124	1.40444	0.704677	1.05456	0.366009	-1.45005
TSNARE1	chr8:143293440-143484543	7.48485	7.76717	7.62601	3.71731	1.86534	2.79133	0.366027	-1.44998
C15orf57	chr15:40845297-40857252	12.9479	15.0195	13.9837	6.57371	3.66979	5.12175	0.366266	-1.44904
EFR3A	chr8:132916355-133025886	68.0503	70.3735	69.2119	27.6721	23.0386	25.3554	0.366344	-1.44873
SPINT1	chr15:41136245-41149853	0.197492	0.130282	0.163887	0.0259515	0.0941476	0.0600496	0.366408	-1.44848
BOLA1	chr1:149871154-149872348	8.90213	7.49748	8.1998	3.75625	2.25524	3.00575	0.366563	-1.44787
SENP8	chr15:72118360-72433311	1.7033	2.05253	1.87792	0.650889	0.727509	0.689199	0.367002	-1.44614
TLE3	chr15:70340542-70390256	34.9431	33.2193	34.0812	14.1758	10.8409	12.5084	0.367016	-1.44608
FAM210B	chr20:54933982-54943718	20.4213	21.7933	21.1073	7.37636	8.11739	7.74688	0.367023	-1.44606
SLC16A8	chr22:38474143-38479170	1.96608	0.737731	1.35191	0.348866	0.643753	0.49631	0.367118	-1.44568
SORCS2	chr4:7194373-7744564	1.38169	1.26896	1.32533	0.388862	0.585246	0.487054	0.367498	-1.44419
ZNF839	chr14:102786095-102809044	2.26613	1.70373	1.98493	0.852467	0.60673	0.729599	0.367569	-1.44391
COL9A3	chr20:61448413-61493115	1.73783	1.19662	1.46723	0.306946	0.771794	0.53937	0.367612	-1.44374
SRPX2	chrX:99899162-99926296	10.174	11.9095	11.0418	4.37146	3.74755	4.0595	0.367651	-1.44359
DARC	chr1:159173802-159176290	4.70845	4.3359	4.52217	1.57039	1.75482	1.66261	0.367656	-1.44357
ARHGAP35	chr19:47421932-47508333	13.6526	13.0292	13.3409	5.51424	4.29667	4.90545	0.3677	-1.4434
LRRC3	chr21:45875392-45878739	4.85675	5.38624	5.12149	2.51183	1.25887	1.88535	0.368125	-1.44173
LOC100128076	chr9:94895115-94900911	0.648051	0.220937	0.434494	0.0581249	0.261781	0.159953	0.368136	-1.44169
EYA1	chr8:72109667-72274467	8.84013	9.44864	9.14438	3.54221	3.19344	3.36782	0.368294	-1.44107
CCS	chr11:66360689-66373490	16.9443	15.8875	16.4159	6.78287	5.31045	6.04666	0.368342	-1.44088
MEGF6	chr1:3404505-3528059	1.36222	1.11466	1.23844	0.550438	0.361905	0.456171	0.368344	-1.44088
BIVM,BIVM-ERCC5,ERCC5	chr13:103436630-103528351	15.7251	15.7809	15.753	6.43643	5.17105	5.80374	0.368421	-1.44057
TPGS1	chr19:507496-519654	19.4319	19.1883	19.3101	8.16415	6.06972	7.11693	0.36856	-1.44003
OR4N3P	chr15:22413461-22414395	1.13095	1.00493	1.06794	0.177813	0.609409	0.393611	0.36857	-1.43999
C5orf55	chr5:441642-443258	6.3027	6.72816	6.51543	2.56875	2.23833	2.40354	0.3689	-1.4387
PGRMC2	chr4:129190391-129209984	26.8697	25.9998	26.4348	10.495	9.00884	9.75192	0.368905	-1.43868
PARP10	chr8:145051319-145060635	3.14787	3.03268	3.09028	1.43829	0.841914	1.1401	0.368932	-1.43857
RARRES3	chr11:63014620-63330855	0.398056	0.624586	0.511321	0.237018	0.140331	0.188675	0.368994	-1.43833
PCDHB19P	chr5:140619688-140624312	1.22268	0.998387	1.11053	0.278349	0.541408	0.409879	0.369083	-1.43798
ACP2	chr11:47260852-47290584	17.8258	18.569	18.1974	7.06692	6.36916	6.71804	0.369176	-1.43762
GLI1	chr12:57853917-57873633	10.9739	10.7107	10.8423	3.78498	4.22631	4.00564	0.369446	-1.43656
GRID1	chr10:87337487-88126250	3.72406	4.10235	3.91321	1.79858	1.09287	1.44572	0.369448	-1.43656
PLEKHG2	chr19:39903749-39919055	40.395	36.8364	38.6157	15.9024	12.6418	14.2721	0.369593	-1.43599
FAM86B2	chr8:12283123-12293852	0.212563	0.298299	0.255431	0.100089	0.0887349	0.0944119	0.369618	-1.43589
GALNT6	chr12:51745832-51785200	3.66388	3.5841	3.62399	1.41234	1.26799	1.34016	0.369804	-1.43517
APBA1	chr9:72042448-72287275	1.46173	1.66079	1.56126	0.593447	0.561978	0.577712	0.37003	-1.43429
FSCN2	chr17:79495416-79504156	0.230101	0.235619	0.23286	0.172362	0	0.086181	0.370098	-1.43402
ZNF564	chr19:12636183-12662356	2.56911	3.01384	2.79148	1.42954	0.638098	1.03382	0.370349	-1.43304
RGS6	chr14:72398816-73033238	0.43826	0.8443	0.64128	0.243509	0.232193	0.237851	0.3709	-1.4309
GPR1	chr2:207040041-207082771	0.948476	0.892669	0.920573	0.38506	0.297892	0.341476	0.370939	-1.43075
TRIM45	chr1:117653676-117664411	2.53353	2.30959	2.42156	1.15277	0.643911	0.89834	0.370976	-1.4306
LOC645212	chr15:44826702-44829121	10.7392	11.5658	11.1525	4.99748	3.28	4.13874	0.371104	-1.4301
USF1	chr1:161009040-161015757	11.8659	12.0883	11.9771	5.52507	3.36711	4.44609	0.371216	-1.42967
FRY	chr13:32605436-32870776	0.578778	0.554712	0.566745	0.219395	0.201526	0.21046	0.37135	-1.42915
FLJ22184	chr19:7933604-7939326	0.495775	0.414768	0.455272	0.188019	0.150314	0.169166	0.371573	-1.42828
SLC25A30	chr13:45967453-45992516	7.04811	6.89474	6.97142	2.44207	2.74245	2.59226	0.371841	-1.42724
BTN3A1	chr6:26402464-26415444	2.18585	1.86006	2.02296	0.916211	0.588437	0.752324	0.371894	-1.42704
MORN1	chr1:2252695-2322993	3.25219	2.75792	3.00506	1.27033	0.96484	1.11759	0.371902	-1.42701
JRK	chr8:143738873-143751401	10.2422	8.09522	9.16871	4.08201	2.73781	3.40991	0.371907	-1.42699
TRPM8	chr2:234826042-234928166	0.0677467	0.0653464	0.0665466	0.031609	0.017891	0.02475	0.37192	-1.42694
APBB2	chr4:40812043-41216635	30.6406	30.2413	30.441	12.5245	10.1298	11.3271	0.372102	-1.42623
ETV1	chr7:13930855-14031050	3.2793	3.7925	3.5359	1.39783	1.23517	1.3165	0.372324	-1.42537
PGM2L1	chr11:74041360-74109502	5.17492	5.09636	5.13564	2.38565	1.43903	1.91234	0.372366	-1.42521
TMEM223	chr11:62554873-62559486	17.0468	17.7223	17.3846	8.08226	4.8649	6.47358	0.372375	-1.42517
FAM43B	chr1:20878931-20881513	3.06222	2.44604	2.75413	1.03927	1.01389	1.02658	0.372742	-1.42375
PCTP	chr17:53828339-53854748	11.8261	12.9458	12.386	4.85237	4.38495	4.61866	0.372895	-1.42316
BMPER	chr7:33944522-34195484	0.812993	0.796109	0.804551	0.215483	0.38469	0.300086	0.372986	-1.42281
SERPINF1	chr17:1665258-1680859	5.32068	6.0944	5.70754	2.28135	1.97814	2.12975	0.373146	-1.42219
LOC255130	chr4:57845108-58071465	0.436189	0.342448	0.389319	0.10978	0.180861	0.14532	0.373269	-1.42171
NBEA	chr13:35516423-36705514	2.46935	2.69141	2.58038	1.21116	0.716965	0.964063	0.373613	-1.42038
TMEM168	chr7:112405786-112430478	9.98189	8.85018	9.41604	4.47592	2.56032	3.51812	0.373631	-1.42031
LRIG2	chr1:113615830-113667342	5.44099	5.49042	5.4657	2.72321	1.36266	2.04293	0.373773	-1.41976
POLR3GL	chr1:145456235-145470387	22.6759	22.861	22.7685	7.59532	9.4275	8.51141	0.373825	-1.41957
LINC00339	chr1:22351706-22357715	6.2629	6.7097	6.4863	2.59073	2.26037	2.42555	0.37395	-1.41908
C1orf192	chr1:161284165-161337664	0.894104	1.09379	0.993947	0.165883	0.577498	0.37169	0.373954	-1.41907
ARHGEF10L	chr1:17866329-18024370	5.65297	5.2953	5.47414	2.52171	1.58057	2.05114	0.374697	-1.41621
INSIG2	chr2:118846049-118867597	9.66599	11.1875	10.4267	4.26934	3.55747	3.91341	0.375324	-1.41379
KLF13	chr15:31619082-31670102	24.4665	24.1241	24.2953	11.1613	7.0791	9.1202	0.375389	-1.41354
RALGAPA2	chr20:20370271-20693266	3.06434	3.55636	3.31035	1.49865	0.988082	1.24337	0.3756	-1.41273
TIGD5	chr8:144680073-144682485	7.25483	7.86455	7.55969	3.70284	1.9786	2.84072	0.375772	-1.41207
ZNF572	chr8:125985538-125991630	2.98441	2.69041	2.83741	1.28195	0.850651	1.0663	0.375801	-1.41196
EML1	chr14:100259744-100408395	5.4071	6.04091	5.72401	2.48139	1.82271	2.15205	0.375969	-1.41131
PCIF1	chr20:44563316-44576662	27.5273	27.6019	27.5646	11.295	9.43448	10.3647	0.376016	-1.41113
ZNF623	chr8:144718372-144735900	12.4798	12.9442	12.712	5.25101	4.30941	4.78021	0.376039	-1.41105
LY6H	chr8:144239330-144242053	0.820881	0.387917	0.604399	0.284337	0.170278	0.227307	0.376088	-1.41086
FOXD1	chr5:72742084-72744352	46.8927	44.7315	45.8121	18.5104	15.9533	17.2319	0.376142	-1.41065
NR1I3	chr1:161195832-161208000	0.688317	0.635393	0.661855	0.397791	0.100165	0.248978	0.376182	-1.4105
CNTN1	chr12:41086243-41466213	4.40434	4.21531	4.30983	1.47178	1.77121	1.62149	0.376232	-1.4103
LOC100132062,LOC100133331	chr5:180750506-180755196	0.140033	0.0454213	0.0927271	0.0373202	0.0324739	0.034897	0.376341	-1.40989
IRAK1BP1	chr6:79577188-79608320	2.63444	2.52737	2.58091	0.934535	1.01299	0.973763	0.377295	-1.40624
EPHB4	chr7:100400186-100425143	19.6822	20.7122	20.1972	8.68167	6.55969	7.62068	0.377314	-1.40616
C1orf88	chr1:111889194-111895639	0.647312	0.931115	0.789214	0.364038	0.231595	0.297816	0.377359	-1.40599
CYTL1	chr4:5016313-5021197	32.935	36.6538	34.7944	10.9528	15.3076	13.1302	0.377365	-1.40597
VASH2	chr1:213123886-213164927	2.03477	2.24581	2.14029	0.813661	0.802761	0.808211	0.377618	-1.405
ADAP2	chr17:29248753-29286211	0.829979	1.14142	0.9857	0.396568	0.347967	0.372267	0.377668	-1.40481
LOC439990	chr10:81967465-81979413	10.4045	11.1658	10.7852	4.67941	3.46916	4.07428	0.377768	-1.40443
TMEM53	chr1:45119500-45140099	7.20145	8.23419	7.71782	3.0128	2.81872	2.91576	0.377796	-1.40432
KAZALD1	chr10:102820998-102825351	11.5961	11.618	11.6071	3.71672	5.05445	4.38558	0.377838	-1.40416
ABCC6	chr16:16243421-16317328	1.66802	1.12586	1.39694	0.510656	0.545177	0.527917	0.377909	-1.40389
JAM2	chr21:27011588-27087235	7.22977	7.88393	7.55685	2.11926	3.59426	2.85676	0.378036	-1.40341
GJB2	chr13:20761603-20767114	0	0.0724237	0.0362118	0.0273948	0	0.0136974	0.378257	-1.40256
JPH2	chr20:42740336-42816218	2.58143	2.25786	2.41965	0.93084	0.900208	0.915524	0.378371	-1.40213
SAMD12	chr8:119201694-119738306	1.94175	1.86175	1.90175	0.687453	0.751837	0.719645	0.378412	-1.40197
BBS12	chr4:123653856-123666098	3.30684	4.48385	3.89534	1.64593	1.30448	1.4752	0.37871	-1.40084
FDXACB1	chr11:111744779-111754797	1.06646	1.19128	1.12887	0.522666	0.332381	0.427523	0.378718	-1.4008
LOC100505967	chr14:28081793-28108842	0.175031	0.120725	0.147878	0.0435091	0.0685445	0.0560268	0.378872	-1.40022
MMP17	chr12:132312940-132336316	1.20011	1.6194	1.40976	0.612641	0.455683	0.534162	0.378904	-1.4001
LOX	chr5:121398889-121414055	13.3879	14.0742	13.731	4.71822	5.69482	5.20652	0.379179	-1.39905
HLCS	chr21:38123188-38362545	2.84865	3.11625	2.98245	1.27744	0.98498	1.13121	0.379289	-1.39863
SWSAP1	chr19:11485382-11487627	1.53795	1.72634	1.63214	0.799886	0.438831	0.619359	0.379475	-1.39792
CRB2	chr9:126118447-126141032	0.546983	0.352195	0.449589	0.178072	0.163255	0.170664	0.379599	-1.39745
CFHR3	chr1:196743929-196763203	0.374629	0.276937	0.325783	0.16996	0.0773906	0.123675	0.379625	-1.39735
GPR125	chr4:22388998-22517672	15.2861	16.5075	15.8968	7.39527	4.69303	6.04415	0.380212	-1.39513
POM121L2	chr6:27276841-27280011	0.231911	0.173033	0.202472	0.0909465	0.0630397	0.0769931	0.380265	-1.39492
HDDC3	chr15:91473409-91497323	9.63492	9.98197	9.80844	4.06018	3.40374	3.73196	0.380484	-1.39409
TBC1D26	chr17:15635590-15648098	0.180228	0.0985848	0.139406	0.0563148	0.0497784	0.0530466	0.380518	-1.39396
STK36	chr2:219528586-219567440	6.17193	5.1168	5.64436	2.61473	1.68084	2.14778	0.380518	-1.39396
PPOX	chr1:161136180-161141010	9.68683	9.23502	9.46092	3.58722	3.61333	3.60027	0.380542	-1.39387
RTN2	chr19:45988549-46000313	16.4551	16.6462	16.5507	6.65146	5.95251	6.30199	0.38077	-1.39301
RHPN1	chr8:144451024-144466390	10.457	7.20072	8.82886	2.58858	4.13684	3.36271	0.380877	-1.3926
C5orf15	chr5:133291197-133304406	62.9063	64.4275	63.6669	26.0149	22.4844	24.2497	0.380883	-1.39258
ABCA3	chr16:2325878-2390747	0.982846	0.986371	0.984608	0.480693	0.269742	0.375217	0.381083	-1.39182
CDS2	chr20:5107406-5178533	5.73997	5.96052	5.85024	2.63914	1.82118	2.23016	0.381208	-1.39135
CACNA2D2	chr3:50400230-50540892	3.08644	3.06192	3.07418	1.08615	1.25771	1.17193	0.381217	-1.39132
LOC100130581	chr17:41447212-41466266	0.872613	1.21546	1.04404	0.312154	0.483876	0.398015	0.381227	-1.39128
TOMM40L	chr1:161195832-161208000	4.47574	4.65446	4.5651	2.10698	1.37422	1.7406	0.381284	-1.39106
PCSK4	chr19:1481426-1490407	3.61661	3.3449	3.48076	0.897124	1.75758	1.32735	0.38134	-1.39085
TAPBP,ZBTB22	chr6:33267471-33285719	44.7945	47.4703	46.1324	18.6413	16.5447	17.593	0.381359	-1.39078
LOC155060	chr7:148982371-148994403	1.22878	0.79887	1.01382	0.60339	0.169933	0.386661	0.381389	-1.39067
NMNAT2	chr1:183217371-183387634	3.50249	3.46062	3.48156	1.58401	1.07184	1.32793	0.381417	-1.39056
RBP1	chr3:139236275-139258671	131.851	137.166	134.508	43.9069	58.7056	51.3062	0.381435	-1.39049
FLJ41484	chr13:114523521-114567046	7.78266	6.4853	7.13398	3.26376	2.17879	2.72127	0.381453	-1.39042
MDFI	chr6:41606194-41621982	15.4264	16.3982	15.9123	6.70736	5.43293	6.07015	0.381475	-1.39034
SNRNP35	chr12:123942650-123950941	15.0031	18.7793	16.8912	8.75355	4.13724	6.4454	0.381583	-1.38993
TCTN3	chr10:97423152-97453900	31.0163	31.7083	31.3623	13.1247	10.811	11.9679	0.3816	-1.38987
TMEM50B	chr21:34775201-34852316	9.9074	9.8037	9.85555	3.83149	3.69944	3.76546	0.382065	-1.38811
CYYR1	chr21:27838527-27945581	3.20894	3.57501	3.39197	1.12913	1.46297	1.29605	0.382093	-1.388
STARD13	chr13:33677271-34250932	10.4601	9.79906	10.1296	4.71385	3.02739	3.87062	0.382111	-1.38794
EHHADH	chr3:184880688-184971886	5.33746	4.46177	4.89961	1.73299	2.0117	1.87234	0.382141	-1.38782
2015-03-02	chr19:8478186-8503899	18.484	20.9311	19.7076	7.17262	7.89757	7.5351	0.382346	-1.38705
ACADS	chr12:121163570-121177811	10.6533	11.9575	11.3054	4.46569	4.18307	4.32438	0.382506	-1.38645
DLC1	chr8:12940871-13372429	36.3555	35.0089	35.6822	15.3878	11.9119	13.6499	0.382539	-1.38632
C11orf71	chr11:114262169-114271139	7.25692	6.56126	6.90909	3.20547	2.08094	2.64321	0.382569	-1.38621
C8ORFK29	chr8:145576885-145578574	2.29357	1.31804	1.8058	0.894005	0.487749	0.690877	0.382587	-1.38614
DLEU1	chr13:50556687-50699677	12.3156	11.0923	11.7039	4.18495	4.7779	4.48142	0.382899	-1.38497
OR7E37P	chr13:42016699-42017902	0.634773	0.833956	0.734365	0.127303	0.435082	0.281193	0.382906	-1.38494
BBS10	chr12:76738265-76742222	6.17103	6.73152	6.45127	3.00087	1.94355	2.47221	0.383213	-1.38378
BAHCC1	chr17:79373539-79433358	1.32433	1.18811	1.25622	0.482756	0.480351	0.481553	0.383335	-1.38332
CHPF	chr2:220403668-220408487	24.4289	24.3233	24.3761	10.2297	8.45986	9.34478	0.383358	-1.38323
SLC5A9	chr1:48688356-48714316	0.390208	0.384013	0.387111	0.107181	0.189954	0.148568	0.383786	-1.38163
ZNF41	chrX:47305560-47342345	5.59246	5.14856	5.37051	2.65855	1.46426	2.0614	0.383838	-1.38143
TXNDC15	chr5:134209459-134237323	12.5514	13.5398	13.0456	6.12753	3.8883	5.00792	0.383878	-1.38128
LOC100506421	chr2:105421882-105467934	0.938358	0.932044	0.935201	0.243593	0.474436	0.359015	0.38389	-1.38123
RMI2	chr16:11439310-11445617	14.1336	15.2396	14.6866	7.02417	4.26319	5.64368	0.384274	-1.37979
HOXB5	chr17:46667822-46683774	2.11784	1.734	1.92592	0.990682	0.492573	0.741627	0.385077	-1.37678
LOH12CR1	chr12:12510019-12619838	16.095	15.9717	16.0333	7.01089	5.34154	6.17622	0.385211	-1.37628
LPCAT2	chr16:55542912-55620582	0.885376	0.964202	0.924789	0.41587	0.297322	0.356596	0.385597	-1.37483
FAM122A	chr9:71320615-71624091	5.70858	5.88597	5.79728	2.95722	1.51412	2.23567	0.385642	-1.37467
CPT2	chr1:53662100-53686289	6.75513	7.29241	7.02377	3.28149	2.13776	2.70962	0.385779	-1.37415
C1orf56	chr1:151020258-151032125	5.82413	5.12698	5.47555	2.26634	1.95886	2.1126	0.385824	-1.37399
MAOB	chrX:43625856-43741721	2.22412	2.88329	2.5537	1.03099	0.940941	0.985966	0.386092	-1.37298
PURG	chr8:30853320-31031277	3.73357	3.3785	3.55603	1.40659	1.33996	1.37328	0.386182	-1.37265
GLCCI1	chr7:8008373-8128709	3.48198	3.19915	3.34056	0.940605	1.63959	1.2901	0.386191	-1.37261
SMPD1	chr11:6411643-6416228	14.2936	15.2925	14.7931	6.79889	4.6307	5.7148	0.386316	-1.37215
CD40	chr20:44746905-44758384	24.349	26.4184	25.3837	11.8901	7.73083	9.81047	0.386487	-1.37151
C22orf26	chr22:46446338-46454402	0.638365	0.691627	0.664996	0.226514	0.287867	0.25719	0.386755	-1.37051
ST6GALNAC3	chr1:76540388-77096669	1.63238	1.70314	1.66776	0.590989	0.699287	0.645138	0.386829	-1.37023
GTF2IP1,LOC100093631	chr7:72569011-72621336	2.35241	1.94964	2.15102	0.749207	0.915008	0.832107	0.386842	-1.37018
LOC100128822	chr7:152161208-152162630	3.3653	3.38197	3.37364	1.06406	1.54736	1.30571	0.387034	-1.36947
VPS25	chr17:40925453-40931617	38.5161	42.6623	40.5892	22.2214	9.21435	15.7179	0.387243	-1.36869
ARL10	chr5:175792501-175800503	2.59126	1.68089	2.13607	1.18042	0.474581	0.8275	0.387393	-1.36813
SCN9A	chr2:167051696-167232497	0.352504	0.337814	0.345159	0.184142	0.0832918	0.133717	0.387407	-1.36808
FLJ35776	chr18:3496029-4455266	4.72943	4.89898	4.8142	2.48078	1.25097	1.86587	0.387577	-1.36745
C1orf212	chr1:35315962-35325417	4.71889	4.90861	4.81375	2.56668	1.16602	1.86635	0.387712	-1.36694
FIBCD1	chr9:133777824-133814455	15.118	14.8286	14.9733	5.57339	6.04705	5.81022	0.388039	-1.36573
ATP8A1	chr4:42410391-42659122	3.0413	2.83821	2.93975	1.17788	1.10458	1.14123	0.388206	-1.36511
BCL9L	chr11:118754474-118781613	26.7473	25.9319	26.3396	14.182	6.27466	10.2283	0.388325	-1.36466
AGAP1	chr2:236402732-237040444	8.35933	8.68822	8.52378	3.57523	3.04864	3.31194	0.388553	-1.36382
TIGD7	chr16:3348807-3368576	6.081	6.25407	6.16753	3.21827	1.57482	2.39655	0.388574	-1.36374
LOC100508120	chr6:2245986-2413825	1.02655	1.04884	1.0377	0.529753	0.276743	0.403248	0.3886	-1.36364
ANKFY1	chr17:4066664-4167274	7.50439	7.19841	7.3514	3.18564	2.52929	2.85746	0.388697	-1.36328
GLTPD1	chr1:1260142-1264276	9.985	9.53386	9.75943	5.12006	2.46818	3.79412	0.388765	-1.36303
DOK6	chr18:67068283-67516322	1.30478	1.2728	1.28879	0.422421	0.580131	0.501276	0.388951	-1.36234
LAMA3	chr18:21269561-21535029	0.704046	0.940544	0.822295	0.321419	0.318446	0.319933	0.389073	-1.36189
NHLRC1	chr6:18120717-18122851	1.89914	1.94688	1.92301	0.940878	0.55623	0.748554	0.389262	-1.36119
DTWD2	chr5:118172568-118324240	2.21583	2.4651	2.34047	0.887343	0.935574	0.911458	0.389435	-1.36055
ZNF599	chr19:35248978-35264134	2.14799	1.79985	1.97392	0.766326	0.771146	0.768736	0.389446	-1.3605
FPR1	chr19:52249022-52255150	0	0.125404	0.062702	0.0488624	0	0.0244312	0.38964	-1.35979
ABCG1	chr21:43619798-43717354	24.5913	22.8311	23.7112	10.6911	7.78822	9.23966	0.389675	-1.35966
KIAA0240	chr6:42788793-42836296	6.72434	6.22286	6.4736	2.82347	2.22321	2.52334	0.389789	-1.35923
LOC148189	chr19:28281400-28284848	19.3497	16.6261	17.9879	8.68117	5.34724	7.01421	0.38994	-1.35868
LOC619207	chr10:135267431-135281953	0.89599	0.321922	0.608956	0.228613	0.246386	0.2375	0.390011	-1.35841
MMP16	chr8:89049459-89339717	7.40068	7.24675	7.32371	3.31747	2.39732	2.8574	0.390156	-1.35788
ZNF397	chr18:32820993-32870196	5.3566	4.70329	5.02994	2.34717	1.57821	1.96269	0.390201	-1.35771
LOC646719	chr5:36871462-36876796	23.4798	21.1364	22.3081	10.5765	6.8332	8.70485	0.39021	-1.35768
PDZD7	chr10:102756863-102790914	0.907725	0.942548	0.925137	0.311113	0.411088	0.3611	0.390321	-1.35727
PCMTD1	chr8:52730139-52811735	8.56072	8.0376	8.29916	3.44236	3.03997	3.24116	0.390541	-1.35645
PLAT	chr8:42032235-42065194	32.0139	33.7935	32.9037	13.7303	11.974	12.8521	0.390599	-1.35624
PRR14L	chr22:32077333-32146120	7.4924	6.62906	7.06073	3.5952	1.92178	2.75849	0.390681	-1.35594
DPYSL3	chr5:146770370-146889619	41.1945	44.0807	42.6376	15.8456	17.4698	16.6577	0.390681	-1.35594
HILPDA	chr7:128095883-128098472	7.0545	8.43628	7.74539	3.79068	2.26262	3.02665	0.390768	-1.35562
SHROOM2	chrX:9754495-9917481	2.23648	2.52424	2.38036	1.05133	0.809262	0.930296	0.390822	-1.35542
CDH12	chr5:21750972-22853731	4.05194	4.1626	4.10727	1.47696	1.73444	1.6057	0.390941	-1.35498
METTL23	chr17:74722911-74729962	15.2788	15.8559	15.5674	7.51334	4.66479	6.08906	0.391143	-1.35423
MRPL14	chr6:44081372-44095191	65.4567	68.2161	66.8364	34.0664	18.2431	26.1547	0.391325	-1.35356
PTCH2	chr1:45285515-45308616	0.833639	0.306797	0.570218	0.280542	0.165794	0.223168	0.391373	-1.35338
PTENP1	chr9:33673501-33677418	0.863479	0.945135	0.904307	0.351548	0.356317	0.353932	0.391385	-1.35334
LOC148413	chr1:1334909-1342693	7.80404	8.20152	8.00278	3.72454	2.54005	3.1323	0.391401	-1.35328
FRAS1	chr4:78978723-79465423	3.3078	3.64414	3.47597	1.19837	1.5227	1.36054	0.391412	-1.35324
ARID1B	chr6:157099063-157531913	16.6189	16.8853	16.7521	8.29612	4.8226	6.55936	0.391554	-1.35271
ZNF133	chr20:18269120-18297640	3.14047	3.12442	3.13245	1.36768	1.0859	1.22679	0.39164	-1.3524
ACCS	chr11:44087728-44105569	2.33235	2.56201	2.44718	1.12914	0.787733	0.958437	0.391649	-1.35237
FLJ10038	chr15:50569388-50650503	7.1568	6.97437	7.06559	2.82797	2.70803	2.768	0.391758	-1.35197
PCP2	chr19:7694670-7698570	0.485411	0.362451	0.423931	0.173669	0.15864	0.166154	0.391938	-1.3513
DNM1P35	chr15:76016318-76085024	0.27763	0.36657	0.3221	0.125918	0.126636	0.126277	0.392043	-1.35092
ZNF687	chr1:151254790-151300191	14.5391	14.9427	14.7409	7.4636	4.09459	5.77909	0.392045	-1.35091
HHIP	chr4:145564067-145659881	0.831662	1.13233	0.981996	0.379772	0.390471	0.385122	0.392182	-1.3504
SLCO1B1	chr12:21284127-21392730	0.0713543	0.0904035	0.0808789	0.0244212	0.0390238	0.0317225	0.392222	-1.35026
FLRT2	chr14:85996487-86094270	2.30996	2.20022	2.25509	1.04122	0.728172	0.884696	0.392311	-1.34993
AGPAT2	chr9:139567594-139581911	41.1504	41.7715	41.4609	18.3809	14.1574	16.2691	0.392397	-1.34961
EDN1	chr6:12290528-12297427	18.7422	18.5254	18.6338	7.8605	6.76919	7.31485	0.392558	-1.34902
JPH3	chr16:87636498-87731761	25.9587	25.7613	25.86	9.74635	10.5596	10.153	0.392613	-1.34882
TTC25	chr17:40086887-40117668	1.70966	2.2569	1.98328	0.990543	0.567158	0.778851	0.392708	-1.34847
MFSD2A	chr1:40420783-40435628	0.358036	0.460164	0.4091	0.0958064	0.225585	0.160696	0.392803	-1.34812
ZFYVE28	chr4:2271323-2420370	0.470485	0.228274	0.34938	0.100596	0.173952	0.137274	0.392908	-1.34774
ELFN2	chr22:37763999-37823505	21.0473	18.089	19.5681	7.75108	7.62656	7.68882	0.392925	-1.34767
OPA3	chr19:46031024-46088122	4.64333	4.26292	4.45312	2.3111	1.18957	1.75034	0.393058	-1.34719
HRH2	chr5:175085039-175113245	0.577585	0.78444	0.681013	0.252696	0.282683	0.26769	0.393076	-1.34712
FAM9C	chrX:13053735-13062917	0.0294753	0.0730088	0.051242	0.0402889	0	0.0201445	0.393123	-1.34695
MBLAC1	chr7:99724319-99726121	1.22851	1.08147	1.15499	0.418649	0.489527	0.454088	0.393153	-1.34684
TOP2B	chr3:25639474-25705788	49.7264	51.7564	50.7414	21.0289	18.8794	19.9541	0.393252	-1.34647
HMCN1	chr1:185703682-186446655	0.747172	0.885473	0.816322	0.283616	0.358504	0.32106	0.3933	-1.3463
HSD17B1	chr17:40703983-40707232	5.27784	4.03779	4.65782	2.40055	1.26397	1.83226	0.393373	-1.34603
TPST2	chr22:26921713-26986089	60.5598	63.217	61.8884	27.3344	21.3882	24.3613	0.393633	-1.34508
CREB3L4	chr1:153940314-153950451	15.1565	15.906	15.5312	5.9246	6.30349	6.11404	0.393661	-1.34497
SEPX1	chr16:1988233-1993294	26.6542	30.6433	28.6487	13.6403	8.91909	11.2797	0.393724	-1.34474
APCDD1L	chr20:57034425-57089949	0.0842892	0.0401616	0.0622254	0.0490216	0	0.0245108	0.393903	-1.34409
ZER1	chr9:131486740-131534198	17.9178	18.5432	18.2305	7.7981	6.56867	7.18338	0.394031	-1.34362
ATP2B1	chr12:89981825-90049844	16.4445	16.9524	16.6985	8.23652	4.92682	6.58167	0.394149	-1.34319
ATP13A2	chr1:17312452-17338423	44.6683	46.2852	45.4768	18.0365	17.8148	17.9257	0.394172	-1.3431
PRTN3	chr19:840984-848175	0.838129	0.807809	0.822969	0.0778502	0.571052	0.324451	0.394245	-1.34284
C7orf65	chr7:47694841-47701246	0.0706738	0.155483	0.113078	0.019798	0.0694066	0.0446023	0.394437	-1.34213
ZNF445	chr3:44481261-44519162	5.00702	4.76766	4.88734	2.42933	1.42742	1.92837	0.394565	-1.34166
DUOX1	chr15:45422191-45457774	0.0603263	0.0729229	0.0666246	0.0328492	0.0197292	0.0262892	0.394587	-1.34158
ZNF518B	chr4:10441503-10459032	13.0993	13.0333	13.0663	6.45073	3.86553	5.15813	0.394766	-1.34093
DAB2IP	chr9:124329398-124547809	13.6596	13.3492	13.5044	6.44572	4.21754	5.33163	0.394807	-1.34078
ASS1	chr9:133320093-133376661	104.406	110.006	107.206	34.3062	50.3487	42.3274	0.394824	-1.34072
ERMP1	chr9:5784571-5833081	6.87459	7.64831	7.26145	2.88041	2.85376	2.86708	0.394836	-1.34067
SNTB2	chr16:69221049-69342955	10.3412	9.29774	9.81947	4.10938	3.64541	3.87739	0.394868	-1.34056
ATP2B4	chr1:203595914-203713209	19.0548	19.2542	19.1545	7.71228	7.41584	7.56406	0.394897	-1.34045
ZNF652	chr17:47366567-47439835	4.63051	4.29266	4.46158	2.09466	1.4293	1.76198	0.394922	-1.34036
ZNF865	chr19:56124958-56129907	6.24655	6.19479	6.22067	3.25781	1.65831	2.45806	0.395144	-1.33955
LOC554206	chr16:25043061-25044098	0.889842	0.966471	0.928157	0.489343	0.244495	0.366919	0.39532	-1.33891
PRSS33	chr16:2833953-2836708	0.59217	1.023	0.807585	0.1724	0.46648	0.31944	0.39555	-1.33807
HR	chr8:21971931-21988565	45.0945	43.9411	44.5178	15.7824	19.4384	17.6104	0.395581	-1.33795
DAAM2	chr6:39760158-39902290	4.77646	4.47569	4.62608	1.77588	1.88443	1.83015	0.395617	-1.33782
PPP1R9B	chr17:48211100-48227877	43.7964	43.622	43.7092	22.2447	12.3502	17.2975	0.395739	-1.33738
ARSG	chr17:66255322-66417000	0.259058	0.372014	0.315536	0.173617	0.0761322	0.124875	0.395754	-1.33732
RBM15B	chr3:51428698-51534018	28.5867	29.0875	28.8371	11.642	11.1895	11.4157	0.39587	-1.3369
CLDN4	chr7:73245192-73247015	13.1685	13.793	13.4808	6.49895	4.17708	5.33802	0.395973	-1.33653
AQP6	chr12:50366619-50370922	0.0910764	0.0184366	0.0547565	0.0433649	0	0.0216824	0.395979	-1.3365
CYBRD1	chr2:172378865-172414643	22.7431	24.0281	23.3856	8.7984	9.72226	9.26033	0.395984	-1.33648
JMJD5	chr16:27214806-27233089	0.797612	1.03887	0.918241	0.4225	0.304815	0.363657	0.396037	-1.33629
OR7E14P	chr11:17073432-17074591	0.399673	0.55092	0.475297	0.140012	0.236491	0.188252	0.396072	-1.33617
FBXO16	chr8:28285928-28347784	2.20786	3.17599	2.69193	0.982778	1.15033	1.06655	0.396205	-1.33568
COL4A1	chr13:110801309-110959496	47.9502	49.7485	48.8494	22.9425	15.7826	19.3625	0.396373	-1.33507
ZBBX	chr3:166958076-167098085	0.397565	0.294685	0.346125	0.0913873	0.183129	0.137258	0.396557	-1.3344
GABRG3	chr15:27216428-27778373	0.594548	0.707307	0.650927	0.361082	0.155299	0.25819	0.39665	-1.33406
GAB1	chr4:144257982-144395718	2.99507	2.92327	2.95917	1.4062	0.941958	1.17408	0.39676	-1.33366
SH3D21	chr1:36771993-36786948	0.569845	0.181138	0.375492	0.185742	0.112227	0.148984	0.396772	-1.33362
THBS3	chr1:155165378-155177772	6.73664	5.7188	6.22772	2.52446	2.41833	2.4714	0.396838	-1.33338
SRCRB4D	chr7:76018645-76071388	42.4344	42.2038	42.3191	14.5599	19.032	16.796	0.396888	-1.3332
BDH2	chr4:103998781-104021024	9.39474	8.67966	9.0372	3.10705	4.07067	3.58886	0.397121	-1.33235
RNF150	chr4:141786724-142054616	9.32011	8.15997	8.74004	3.88672	3.05646	3.47159	0.397205	-1.33204
CBX2	chr17:77751976-77761449	24.7359	23.593	24.1645	10.5982	8.60749	9.60285	0.397396	-1.33135
PCDHB15	chr5:140625146-140627801	1.39145	1.4848	1.43812	0.46856	0.674506	0.571533	0.397415	-1.33128
DTX4	chr11:58939811-58980494	2.61507	2.90828	2.76167	1.25397	0.941257	1.09761	0.397445	-1.33117
MNT	chr17:2287353-2304258	14.3406	14.0865	14.2135	7.48929	3.80928	5.64928	0.397458	-1.33113
LRRC4B	chr19:51020149-51071302	18.0665	19.7775	18.922	9.19826	5.84441	7.52133	0.397492	-1.331
C2orf68	chr2:85829964-85876407	18.3063	18.8989	18.6026	8.84521	5.95008	7.39764	0.397667	-1.33037
ITPRIPL2	chr16:19125253-19132952	7.41007	7.75222	7.58115	4.53059	1.50032	3.01546	0.397757	-1.33004
ATG2B	chr14:96747594-96829678	4.23824	3.79706	4.01765	1.83161	1.36459	1.5981	0.39777	-1.32999
SMAD6	chr15:66994673-67074337	11.4343	11.5006	11.4674	4.16292	4.96088	4.5619	0.397813	-1.32984
EFHC2	chrX:44007127-44202923	1.32672	1.48357	1.40515	0.411728	0.706568	0.559148	0.397929	-1.32942
ZFP3	chr17:4981753-4999669	1.50294	1.39834	1.45064	0.642686	0.511834	0.57726	0.397935	-1.3294
CDKN1C	chr11:2904447-2906995	24.5032	25.9604	25.2318	10.1145	9.98584	10.0502	0.398314	-1.32802
TRADD	chr16:67188088-67193812	10.2867	7.13409	8.7104	4.36641	2.57303	3.46972	0.398342	-1.32792
GCFC1-AS1	chr21:34100424-34144169	0.674546	0.381224	0.527885	0.186706	0.234002	0.210354	0.398485	-1.3274
MGC23284	chr16:88729780-88753594	1.38209	1.7617	1.5719	0.416878	0.836414	0.626646	0.398656	-1.32678
B4GALNT3	chr12:569542-671058	8.67685	8.67421	8.67553	2.9825	3.93515	3.45883	0.398687	-1.32667
STRC	chr15:43891760-43910998	0.223426	0.107821	0.165624	0.0947837	0.0372938	0.0660388	0.398728	-1.32652
KIAA1211	chr4:57036360-57196890	7.61988	7.40899	7.51444	2.67816	3.31536	2.99676	0.3988	-1.32626
MSX2P1	chr17:56234319-56236480	0.606559	0.906441	0.7565	0.480132	0.123436	0.301784	0.398921	-1.32582
PLA2G12A	chr4:110631144-110651242	2.53736	2.964	2.75068	1.31657	0.878077	1.09732	0.398928	-1.3258
CUL7	chr6:43005354-43021683	25.4722	23.8779	24.675	10.7996	8.88786	9.84373	0.398935	-1.32578
FAM127A	chrX:134166332-134167575	75.5917	82.2768	78.9342	35.3519	27.6585	31.5052	0.399132	-1.32506
DNAH7	chr2:196602426-196933536	0.127369	0.115866	0.121618	0.0609489	0.0361401	0.0485445	0.399157	-1.32497
PCDHGA1,PCDHGA10,PCDHGA11,PCDHGA12,PCDHGA2,PCDHGA3,PCDHGA4,PCDHGA5,PCDHGA6,PCDHGA7,PCDHGA8,PCDHGA9,PCDHGB1,PCDHGB2,PCDHGB3,PCDHGB4,PCDHGB5,PCDHGB6,PCDHGB7,PCDHGC3,PCDHGC4,PCDHGC5	chr5:140710251-140892548	37.2305	35.521	36.3757	15.7778	13.2666	14.5222	0.399228	-1.32472
LOC100506023	chr1:173204198-173446294	0.224298	0.145856	0.185077	0.0869629	0.0608556	0.0739092	0.399343	-1.3243
XYLT2	chr17:48423392-48438512	9.25406	8.60915	8.93161	3.97888	3.15804	3.56846	0.399532	-1.32362
MDGA1	chr6:37600283-37665766	0.787023	0.789144	0.788083	0.33864	0.291529	0.315084	0.399811	-1.32261
C9orf7	chr9:136325086-136335909	26.2112	27.9252	27.0682	11.9292	9.72487	10.827	0.399991	-1.32196
LOC100506810	chr1:234859788-234867390	0.0100242	0.0248029	0.0174135	0.0139336	0	0.0069668	0.400079	-1.32164
CCDC129	chr7:31556977-31693303	0.0069902	0.0173001	0.0121452	0.00972932	0	0.00486466	0.400543	-1.31997
TET1	chr10:70320116-70454239	2.51727	2.42021	2.46874	0.98363	0.994523	0.989077	0.40064	-1.31962
CCDC71L	chr7:106297210-106301634	2.69476	3.21138	2.95307	1.64185	0.724473	1.18316	0.400655	-1.31957
DPP10	chr2:115199898-116602326	3.34393	3.09618	3.22005	1.3068	1.27416	1.29048	0.400763	-1.31918
MEGF8	chr19:42829760-42882921	6.59458	6.35292	6.47375	2.79355	2.39632	2.59493	0.40084	-1.3189
ACSBG2	chr19:6135709-6193112	0.0127338	0.0315564	0.0221451	0.0177539	0	0.00887695	0.400854	-1.31885
TP53INP2	chr20:33292147-33301237	29.1676	29.1142	29.1409	10.2862	13.0769	11.6815	0.400864	-1.31881
C3orf39	chr3:43120728-43147565	10.9882	12.0562	11.5222	4.90274	4.33561	4.61918	0.400893	-1.31871
EPS15	chr1:51819934-51984995	22.7796	23.2198	22.9997	9.61256	8.83189	9.22222	0.400972	-1.31843
RALGDS	chr9:135973106-136024588	15.5475	13.8308	14.6891	6.04143	5.74094	5.89119	0.401057	-1.31812
LMO1	chr11:8245856-8285406	0.97483	1.4291	1.20196	0.426023	0.538216	0.48212	0.401109	-1.31793
PTPRCAP	chr11:67202980-67205153	2.39454	1.79694	2.09574	1.01091	0.671401	0.841155	0.401364	-1.31702
POLL	chr10:103338638-103348027	10.9769	11.2161	11.0965	4.94719	3.96062	4.4539	0.401379	-1.31696
GIPR	chr19:46171501-46185717	0.850255	0.555478	0.702867	0.246308	0.318104	0.282206	0.401507	-1.3165
PTPN5	chr11:18749474-18813389	0.138019	0.0772971	0.107658	0.0185895	0.0678619	0.0432257	0.401509	-1.31649
HARBI1	chr11:46624855-46638777	5.14178	4.0454	4.59359	2.41595	1.27299	1.84447	0.401531	-1.31642
PHLDB1	chr11:118477212-118528748	34.2212	31.7438	32.9825	14.6499	11.8544	13.2522	0.401793	-1.31547
ACPL2	chr3:140950681-141013486	5.24865	5.84004	5.54434	2.10642	2.35201	2.22921	0.40207	-1.31448
PNMA2	chr8:26362195-26371483	16.0754	16.0896	16.0825	6.30523	6.6319	6.46856	0.402211	-1.31397
A2M	chr12:9217772-9268558	17.1491	19.8646	18.5069	7.88317	7.00738	7.44528	0.402298	-1.31366
CYB5D2	chr17:4046461-4060995	6.95705	6.56399	6.76052	2.23455	3.20616	2.72036	0.402388	-1.31334
MC1R	chr16:89984286-89987385	7.18395	5.8035	6.49372	2.93134	2.29472	2.61303	0.402393	-1.31332
ATM	chr11:108093558-108239826	4.50185	4.7252	4.61353	2.0915	1.62195	1.85672	0.402453	-1.31311
LOC440040	chr11:49580079-49831969	0.0190243	0.0469319	0.0329781	0.0265601	0	0.01328	0.402693	-1.31225
FAM84B	chr8:127564682-127570711	18.9374	17.6641	18.3008	7.29069	7.45183	7.37126	0.402785	-1.31192
FAM89B	chr11:65339819-65341669	42.8603	46.6952	44.7777	17.6995	18.3727	18.0361	0.402792	-1.31189
FAM115A	chr7:143548460-143599278	17.5431	17.644	17.5936	6.82284	7.35099	7.08692	0.402813	-1.31182
BET1L	chr11:202923-207422	20.6751	20.8883	20.7817	10.4966	6.25031	8.37345	0.402924	-1.31142
TRAF5	chr1:211499956-211548286	3.95092	3.27447	3.61269	2.01525	0.896504	1.45588	0.402989	-1.31119
FLJ43826	chr17:37186158-37209458	0.0766768	0.082857	0.0797669	0.0405487	0.023747	0.0321478	0.403022	-1.31107
TRIM62	chr1:33611002-33647671	5.33511	5.78941	5.56226	2.53148	1.95278	2.24213	0.403097	-1.3108
C4orf42	chr4:1243227-1246795	6.55947	6.78069	6.67008	3.29059	2.08717	2.68888	0.403126	-1.3107
CHI3L2	chr1:111770280-111786062	3.19793	2.88744	3.04268	0.868015	1.58544	1.22673	0.403173	-1.31053
PAX9	chr14:37126772-37147011	1.4064	1.06196	1.23418	0.546106	0.44966	0.497883	0.403412	-1.30967
GLRB	chr4:157997276-158093242	13.7009	14.9414	14.3211	5.63333	5.93213	5.78273	0.40379	-1.30832
C1orf126	chr1:14925212-15478960	0.523976	0.424448	0.474212	0.189625	0.193423	0.191524	0.403878	-1.30801
LPAR1	chr9:113636053-113800365	0.402136	0.479629	0.440883	0.179163	0.177131	0.178147	0.404069	-1.30733
CD99L2	chrX:149934808-150067289	12.9504	14.3569	13.6536	4.62577	6.40873	5.51725	0.404086	-1.30727
NNT	chr5:43602790-43705668	44.1807	45.2491	44.7149	20.1316	16.0088	18.0702	0.40412	-1.30714
ODZ1	chrX:123509755-124097666	0.0889787	0.0238682	0.0564234	0.0308886	0.0147378	0.0228132	0.404321	-1.30643
LOC100132273	chr22:42486936-42521354	2.00306	1.77662	1.88984	0.83616	0.692046	0.764103	0.404322	-1.30643
LOC283089	chr10:122521323-122669038	0.0720943	0.112723	0.0924087	0.0747307	0	0.0373653	0.404349	-1.30633
MYBPC2	chr19:50936159-50969583	0.20819	0.254864	0.231527	0.0656903	0.121704	0.0936972	0.404692	-1.3051
ZC4H2	chrX:64135681-64254624	18.4983	20.3098	19.404	7.63116	8.08626	7.85871	0.405004	-1.30399
SORT1	chr1:109852187-109940563	31.7575	33.8834	32.8205	12.7096	13.8757	13.2927	0.405011	-1.30397
AFAP1L2	chr10:116054582-116164515	0.535414	0.531508	0.533461	0.222157	0.210102	0.21613	0.405146	-1.30349
TRAM2	chr6:52362199-52441862	29.2159	28.2566	28.7362	11.9864	11.3115	11.6489	0.405375	-1.30267
LST1	chr6:31553955-31560762	0.136632	0.156091	0.146362	0.118748	0	0.059374	0.405667	-1.30163
CFI	chr4:110661847-110723335	1.81002	1.95308	1.88155	0.842476	0.68438	0.763428	0.405744	-1.30136
PTPRVP	chr1:202137178-202158577	0.05028	0.0484591	0.0493695	0.0143579	0.0257162	0.0200371	0.405858	-1.30095
RAP1GAP	chr1:21922707-21995856	2.74492	2.80984	2.77738	1.12346	1.13135	1.1274	0.405924	-1.30072
TRO	chrX:54947248-54957865	20.0698	17.4895	18.7797	8.20739	7.04138	7.62439	0.405992	-1.30048
TMC3	chr15:81624759-81666418	0.25768	0.178977	0.218329	0.0946886	0.0828424	0.0887655	0.406569	-1.29843
MBTPS1	chr16:84087368-84150517	44.5927	47.4453	46.019	19.7461	17.6848	18.7154	0.40669	-1.298
TLX1NB	chr10:102849077-102890903	0.0192669	0.047199	0.0332329	0.027035	0	0.0135175	0.40675	-1.29779
MOB3C	chr1:47073386-47082563	4.53172	4.18321	4.35746	2.16024	1.38483	1.77253	0.406781	-1.29767
HMGCLL1	chr6:55299170-55444012	0.506316	0.278048	0.392182	0.138876	0.18024	0.159558	0.406847	-1.29744
OSBPL5	chr11:3108345-3186582	10.9316	10.8885	10.9101	4.4115	4.46674	4.43912	0.406884	-1.29731
REPS2	chrX:16964813-17171403	1.14955	1.26046	1.205	0.527179	0.454346	0.490762	0.40727	-1.29594
SETBP1	chr18:42260137-42648475	6.40468	5.89289	6.14879	2.33498	2.67492	2.50495	0.407389	-1.29552
STARD8	chrX:67867510-67945684	2.64421	2.49465	2.56943	0.930123	1.16501	1.04757	0.407704	-1.29441
SOX4	chr6:21593971-21598849	72.9593	71.2835	72.1214	34.4493	24.3698	29.4096	0.407778	-1.29414
FPGT,FPGT-TNNI3K,TNNI3K	chr1:74663895-75010116	7.24009	7.1858	7.21295	3.19309	2.69272	2.94291	0.408003	-1.29335
LRRTM3	chr10:67679724-69455949	0.0549828	0.0457883	0.0503856	0	0.0411219	0.020561	0.408072	-1.2931
PIK3R3	chr1:46505811-46598708	16.3018	16.9917	16.6468	6.56855	7.01883	6.79369	0.408109	-1.29297
SLC35F1	chr6:118228688-118638839	1.05889	0.9203	0.989595	0.331506	0.476227	0.403867	0.408113	-1.29296
PEX13	chr2:61167547-61279125	8.23488	7.89639	8.06564	3.59607	2.98954	3.2928	0.408251	-1.29247
LOC100506314	chr12:13127798-13153243	2.22598	2.24661	2.2363	1.13734	0.689681	0.913511	0.408493	-1.29162
KIAA0754	chr1:39547088-39952810	5.43558	4.61005	5.02281	2.2262	1.87829	2.05225	0.408585	-1.29129
ZNF672	chr1:249132529-249143714	5.28581	5.01838	5.15209	2.57742	1.63333	2.10537	0.408644	-1.29108
SLC9A9	chr3:142984063-143567373	1.36668	1.53307	1.44988	0.452812	0.732597	0.592704	0.408797	-1.29054
C11orf41	chr11:33563876-33695646	1.91133	1.93595	1.92364	1.12117	0.451629	0.7864	0.408808	-1.2905
SPATA4	chr4:177105724-177116822	0.165308	0.205633	0.185471	0.0570731	0.0946006	0.0758369	0.408889	-1.29022
ALKBH4	chr7:102073995-102105321	6.48258	6.7528	6.61769	3.62648	1.78624	2.70636	0.408958	-1.28997
ARR3	chrX:69488184-69501690	0.0290146	0.071593	0.0503038	0.0411605	0	0.0205803	0.409119	-1.28941
SLC6A6	chr3:14444105-14583588	12.0786	11.7065	11.8925	5.75948	3.97381	4.86665	0.409218	-1.28906
GALNT7	chr4:174089903-174245118	15.5434	14.5051	15.0243	7.21979	5.08502	6.1524	0.409498	-1.28807
KIF3C	chr2:26149454-26205443	16.4414	15.8502	16.1458	6.31824	6.90773	6.61299	0.409579	-1.28779
CHRNA10	chr11:3686816-3692614	0.411389	0.277296	0.344342	0.149165	0.133093	0.141129	0.409851	-1.28683
WLS	chr1:68167148-68698284	90.0798	95.5645	92.8221	35.1361	40.9768	38.0564	0.409993	-1.28633
TUB	chr11:8060179-8190590	13.0107	11.8657	12.4382	4.63622	5.56343	5.09983	0.410013	-1.28626
FES	chr15:91427664-91439006	4.23104	4.92263	4.57683	1.6691	2.08454	1.87682	0.410069	-1.28606
TRPM1	chr15:31293263-31453476	0.0458455	0.0654235	0.0556345	0.0166007	0.0290359	0.0228183	0.410147	-1.28579
KIAA1109	chr4:123091757-123283914	5.20877	5.31843	5.2636	2.76132	1.55679	2.15905	0.410186	-1.28565
MAGED2	chrX:54834170-54842445	323.964	354.182	339.073	154.222	123.96	139.091	0.41021	-1.28557
SCAND1	chr20:34541538-34543281	89.7545	89.4768	89.6156	40.7355	32.8058	36.7707	0.410315	-1.2852
CYP2W1	chr7:1022834-1029276	0.14216	0.0279675	0.0850638	0.0698117	0	0.0349059	0.410349	-1.28508
NLGN1	chr3:173116243-174001116	0.431624	0.369422	0.400523	0.191349	0.137362	0.164355	0.410352	-1.28507
TMEM60	chr7:77423044-77427747	37.6209	40.48	39.0504	21.0353	11.0354	16.0354	0.410632	-1.28408
LOC283481	chr13:102373204-103054124	4.49762	4.64525	4.57144	2.31713	1.4373	1.87722	0.41064	-1.28405
C7orf42	chr7:66386202-66423538	30.9684	31.7559	31.3621	15.9494	9.80975	12.8796	0.410673	-1.28394
GZMM	chr19:544026-549919	0.583067	0.415129	0.499098	0.254917	0.15519	0.205053	0.410848	-1.28332
FAM212B	chr1:112264685-112310199	5.34042	4.93017	5.1353	2.16111	2.05927	2.11019	0.410919	-1.28307
C4A,LOC100293534	chr6:31982571-32003195	0.92888	0.851066	0.889973	0.37968	0.352031	0.365856	0.411086	-1.28249
LOC100506123	chr2:97948228-97957632	0.439766	0.146326	0.293046	0.0890854	0.152017	0.120551	0.411373	-1.28148
ABCC3	chr17:48712217-48769063	7.1316	5.57705	6.35432	2.92794	2.3012	2.61457	0.411463	-1.28117
SCN3B	chr11:123499894-123525315	2.05283	2.00974	2.03129	0.998885	0.673121	0.836003	0.411564	-1.28081
GLB1L	chr2:220101502-220110131	5.38468	4.5727	4.97869	2.1151	1.98437	2.04974	0.411702	-1.28033
ZNF167	chr3:44596712-44624973	1.20335	1.10248	1.15291	0.547011	0.402628	0.47482	0.411843	-1.27984
NAV1	chr1:201617449-201796102	5.85651	5.60988	5.7332	2.73009	1.99263	2.36136	0.411875	-1.27972
PLEKHA2	chr8:38758752-38831430	5.72581	5.92843	5.82712	2.5417	2.25947	2.40058	0.411968	-1.2794
PIAS1	chr15:68346571-68480404	19.9882	19.9478	19.968	10.1428	6.31019	8.22649	0.411984	-1.27934
YPEL2	chr17:57409052-57479095	28.8736	27.6428	28.2582	13.6592	9.63192	11.6456	0.412113	-1.27889
C11orf74	chr11:36613492-36680817	17.7612	16.7768	17.269	7.82054	6.41621	7.11838	0.412205	-1.27856
PTEN	chr10:89623194-89728532	18.3104	19.0839	18.6972	8.60013	6.82186	7.711	0.412416	-1.27783
PP14571	chr2:241375114-241407495	0.0191909	0.0467093	0.0329501	0.0271851	0	0.0135926	0.412519	-1.27747
ALPL	chr1:21835857-21904905	0.954655	1.05542	1.00504	0.29433	0.534871	0.4146	0.412522	-1.27746
GAL3ST4	chr7:99756864-99766373	0.560172	0.450836	0.505504	0.133287	0.283804	0.208545	0.41255	-1.27736
ZBTB44	chr11:130096573-130184607	10.4594	10.4011	10.4303	4.51829	4.0923	4.3053	0.41277	-1.27659
FRMD4B	chr3:69219145-69435430	1.51195	1.48869	1.50032	0.775708	0.463122	0.619415	0.412855	-1.27629
TSPAN14	chr10:82214037-82282391	13.8501	14.3726	14.1113	6.72542	4.93585	5.83064	0.413188	-1.27513
LOC158572	chrX:49641326-49643959	1.19259	1.02534	1.10896	0.47592	0.440728	0.458324	0.41329	-1.27477
OR3A1	chr17:3194928-3195876	1.88888	1.92335	1.90611	0.416019	1.15996	0.78799	0.413401	-1.27439
ZNF662	chr3:42947401-42960825	2.45935	1.79254	2.12595	1.16502	0.593085	0.879053	0.413488	-1.27408
H2AFY2	chr10:71812356-71892690	28.6444	33.115	30.8797	13.0391	12.4986	12.7689	0.413503	-1.27403
LNPEP	chr5:96271345-96365115	6.26782	5.59796	5.93289	2.99266	1.91408	2.45337	0.41352	-1.27397
PHACTR3	chr20:58152563-58422766	0.953034	1.09374	1.02339	0.478858	0.367737	0.423297	0.413624	-1.27361
FOXC1	chr6:1610680-1614129	33.4568	32.9152	33.186	14.0661	13.4162	13.7412	0.414065	-1.27207
ZSCAN23	chr6:28400431-28411279	1.11769	0.952288	1.03499	0.467673	0.389435	0.428554	0.414066	-1.27207
LEPRE1	chr1:43212005-43232755	43.5213	46.4585	44.9899	18.4743	18.7867	18.6305	0.414104	-1.27193
TM4SF18	chr3:149036284-149051548	0.270385	0.249315	0.25985	0.071404	0.14389	0.107647	0.414266	-1.27137
HS1BP3	chr2:20817563-20850864	22.6765	23.5564	23.1165	9.45277	9.70183	9.5773	0.414307	-1.27123
ATG10	chr5:81267843-81551216	4.02873	3.73044	3.87959	1.71147	1.50367	1.60757	0.414366	-1.27102
TMCC3	chr12:94960899-95044324	0.726449	0.945602	0.836026	0.301829	0.391401	0.346615	0.414599	-1.27021
FAM66B	chr8:7159132-7212876	0.395832	0.312324	0.354078	0.157246	0.136391	0.146819	0.41465	-1.27003
TRMT12	chr8:125463047-125465266	17.0046	17.6889	17.3468	9.31702	5.07058	7.1938	0.414706	-1.26984
C19orf55	chr19:36249043-36260077	9.09351	8.07289	8.5832	4.52069	2.59904	3.55987	0.414748	-1.26969
NRP1	chr10:33466418-33623833	14.7826	16.0997	15.4412	7.72321	5.08579	6.4045	0.414768	-1.26962
RMND5B	chr5:177558027-177575479	11.672	12.4469	12.0595	6.32256	3.68147	5.00202	0.41478	-1.26958
STEAP1B	chr7:22459062-22539901	0.0706387	0.0436182	0.0571284	0.0473985	0	0.0236993	0.414841	-1.26937
JUND	chr19:18390562-18392432	126.708	128.084	127.396	68.8369	36.8636	52.8503	0.41485	-1.26934
RNF146	chr6:127587826-127609705	7.80444	7.31968	7.56206	3.03478	3.24026	3.13752	0.414903	-1.26915
LEMD1	chr1:205342379-205391214	2.84118	2.35803	2.5996	1.13215	1.02687	1.07951	0.415259	-1.26792
CCDC24	chr1:44457279-44497134	10.5823	10.9524	10.7674	4.47094	4.47214	4.47154	0.415287	-1.26782
PNPO	chr17:46018888-46026674	9.0615	10.1191	9.5903	4.97307	2.99437	3.98372	0.415391	-1.26746
COX14	chr12:50505899-50514234	37.1271	44.177	40.6521	16.8744	16.9161	16.8953	0.415606	-1.26671
THNSL1	chr10:25305507-25315593	1.3734	1.18414	1.27877	0.55657	0.507016	0.531793	0.415863	-1.26582
SMPDL3B	chr1:28261503-28285663	1.96664	1.72626	1.84645	0.627498	0.90871	0.768104	0.41599	-1.26538
TOR2A	chr9:130478357-130497628	8.72904	9.69767	9.21335	3.83842	3.82768	3.83305	0.416032	-1.26523
LOC154761	chr7:143509060-143533810	0.76064	0.725652	0.743146	0.452841	0.165538	0.30919	0.416055	-1.26515
NME3	chr16:1820320-1821710	27.2648	24.5758	25.9203	11.1896	10.3823	10.7859	0.41612	-1.26493
DGKQ	chr4:952671-967348	3.09636	2.70707	2.90171	1.45546	0.961663	1.20856	0.416499	-1.26361
C20orf112	chr20:31030861-31172875	13.4992	13.101	13.3001	5.94348	5.14499	5.54424	0.416857	-1.26238
PIGC	chr1:172389827-172437969	30.6499	33.256	31.953	16.178	10.4651	13.3216	0.416911	-1.26219
NOG	chr17:54671059-54672951	45.8042	45.8101	45.8072	29.5838	8.61839	19.1011	0.416989	-1.26192
DPY19L1	chr7:34968492-35077653	30.3866	32.0047	31.1957	14.1169	11.9115	13.0142	0.41718	-1.26126
CLEC12B	chr12:10163230-10171399	0.225778	0.42211	0.323944	0.0912952	0.179039	0.135167	0.417255	-1.261
FZD7	chr2:202899309-202903160	9.12103	9.87612	9.49857	4.70491	3.22438	3.96464	0.417394	-1.26052
ZNF18	chr17:11880761-11900689	2.06667	2.19116	2.12892	1.08697	0.691285	0.889128	0.417643	-1.25966
EPYC	chr12:91357455-91398803	0.178874	0.374	0.276437	0.163565	0.0675778	0.115571	0.418075	-1.25817
CCDC114	chr19:48799708-48823332	0.548474	0.504688	0.526581	0.189075	0.251227	0.220151	0.418076	-1.25816
LAMB2	chr3:49158546-49170599	69.176	69.2851	69.2305	26.8436	31.0509	28.9472	0.418128	-1.25798
GNAZ	chr22:23401592-23484241	6.1175	5.55849	5.83799	2.50559	2.37682	2.44121	0.418158	-1.25788
KRT75	chr12:52817853-52828110	10.6159	11.5806	11.0983	5.32504	3.95746	4.64125	0.418197	-1.25775
ABL1	chr9:133589267-133763062	49.3258	48.6643	48.995	23.5042	17.4751	20.4897	0.418198	-1.25774
CAPS2	chr12:75669758-75723836	0.591933	0.537521	0.564727	0.225251	0.247217	0.236234	0.418315	-1.25734
TNFSF10	chr3:172223297-172241297	0.215921	0.191707	0.203814	0.030059	0.140464	0.0852615	0.41833	-1.25729
FAM160A2	chr11:6232563-6255941	10.5944	9.34522	9.96981	6.06489	2.27787	4.17138	0.418401	-1.25704
DNASE2	chr19:12986024-12992335	25.5512	26.5477	26.0495	10.9665	10.8388	10.9027	0.418537	-1.25657
ATP4B	chr13:114303121-114312513	0.0291027	0.0709519	0.0500273	0.0418785	0	0.0209392	0.418556	-1.25651
HMGCL	chr1:24128366-24151949	9.76103	10.4951	10.1281	4.8377	3.64193	4.23982	0.41862	-1.25629
EDIL3	chr5:83238125-83680611	73.2942	76.4224	74.8583	29.896	32.8012	31.3486	0.418773	-1.25576
TMEM19	chr12:72079877-72097839	7.22407	7.33988	7.28198	3.33101	2.7682	3.04961	0.418788	-1.25571
LOC100506472,TAB1	chr22:39795758-39833133	13.8567	12.7774	13.3171	5.8071	5.34765	5.57737	0.418815	-1.25562
USP27X	chrX:49644469-49647168	6.39964	6.83004	6.61484	3.49038	2.05425	2.77231	0.419105	-1.25462
EID1	chr15:49115933-49255641	127.087	124.231	125.659	53.5909	51.7559	52.6734	0.419177	-1.25437
HSDL1	chr16:84155743-84178800	12.5047	11.5787	12.0417	5.95978	4.13653	5.04815	0.419223	-1.25421
ZNF252	chr8:146198974-146231432	9.01458	9.38746	9.20102	3.8149	3.89982	3.85736	0.419232	-1.25418
NCK2	chr2:106361519-106510730	72.1993	78.9291	75.5642	32.5934	30.7822	31.6878	0.419349	-1.25378
EIF4E3	chr3:71728439-71804328	4.84126	4.7918	4.81653	1.83462	2.20509	2.01986	0.419359	-1.25374
CCDC48	chr3:128720471-128759585	0.353601	0.302868	0.328234	0.0971653	0.178135	0.13765	0.419365	-1.25372
C4orf34	chr4:39552545-39640481	15.0294	17.0784	16.0539	6.76465	6.70266	6.73365	0.41944	-1.25346
EXD2	chr14:69658193-69710737	13.7647	15.059	14.4118	6.45294	5.63879	6.04587	0.419507	-1.25323
TMEM231	chr16:75572014-75590170	6.67871	7.47666	7.07768	3.08928	2.84916	2.96922	0.419519	-1.25319
FAM155A	chr13:107820878-108519460	4.06711	4.12939	4.09825	1.97744	1.46135	1.7194	0.419544	-1.25311
COA5	chr2:99215785-99224981	15.0488	15.5493	15.2991	6.32382	6.51743	6.42063	0.419675	-1.25266
ZNF320	chr19:53379424-53394599	4.17983	3.83888	4.00936	2.23794	1.12877	1.68336	0.419857	-1.25203
RILPL2	chr12:123899935-123921264	11.8863	14.1106	12.9985	5.99807	4.91948	5.45878	0.419956	-1.25169
ZNF835	chr19:57174019-57183123	0.438957	0.655519	0.547238	0.215034	0.244604	0.229819	0.419962	-1.25167
ATP1B2	chr17:7554253-7561089	0.990665	1.1495	1.07008	0.409885	0.48911	0.449497	0.420059	-1.25134
PRKCB	chr16:23847299-24231932	0.206975	0.341283	0.274129	0.0583967	0.171939	0.115168	0.420123	-1.25112
ARHGAP5-AS1	chr14:32544624-32545905	6.97137	7.55694	7.26416	3.337	2.76741	3.0522	0.420173	-1.25094
TCEAL8	chrX:102507922-102510121	62.489	63.9363	63.2126	28.2829	24.8409	26.5619	0.420199	-1.25085
KCNJ1	chr11:128707914-128737268	0.0906691	0.021289	0.0559791	0.047066	0	0.023533	0.420389	-1.2502
C8orf85	chr8:117950463-117956239	6.4341	6.57564	6.50487	2.42672	3.04333	2.73503	0.420458	-1.24997
GBGT1	chr9:136028339-136039301	0.905569	0.61487	0.76022	0.352519	0.286776	0.319647	0.420467	-1.24993
ST3GAL5	chr2:86066270-86116157	6.03426	6.66192	6.34809	2.93064	2.40785	2.66925	0.42048	-1.24989
GLUD2	chrX:120181461-120183796	1.4894	1.85424	1.67182	0.790511	0.615731	0.703121	0.420572	-1.24957
PABPC4L	chr4:135117488-135122903	4.71245	4.53571	4.62408	2.25377	1.63625	1.94501	0.420626	-1.24939
ZNF573	chr19:38229202-38270230	2.69384	2.4528	2.57332	1.33414	0.83088	1.08251	0.420667	-1.24925
NDUFS2	chr1:161169104-161184184	57.2078	59.7956	58.5017	26.7508	22.5029	24.6269	0.42096	-1.24825
ENPP4	chr6:46097700-46114436	4.69312	4.92864	4.81088	2.28845	1.76225	2.02535	0.420994	-1.24813
FUT4	chr11:94277016-94283064	3.29848	3.38349	3.34098	1.98622	0.827137	1.40668	0.421037	-1.24798
UNC5D	chr8:35092974-35652181	0.297993	0.285333	0.291663	0.151587	0.0940374	0.122812	0.421076	-1.24785
SYN2	chr3:12045861-12233532	2.05988	2.19872	2.1293	0.825064	0.968389	0.896726	0.421137	-1.24764
PLCD1	chr3:38048986-38071154	5.91482	5.8784	5.89661	2.66665	2.30046	2.48355	0.421184	-1.24748
MMP14	chr14:23305792-23316803	47.142	45.7436	46.4428	20.1595	18.9645	19.562	0.421206	-1.2474
MYL6	chr12:56552044-56555366	419.695	449.036	434.365	180.348	185.765	183.056	0.421434	-1.24662
MYADML2	chr17:79897520-79905109	0.237203	0.242015	0.239609	0.105765	0.0962539	0.101009	0.421559	-1.24619
GSTT1	chr22:24376138-24384284	56.2954	59.3203	57.8079	21.787	27.0008	24.3939	0.421982	-1.24474
KIAA2013	chr1:11979644-11986485	35.023	36.9181	35.9706	16.8441	13.5482	15.1961	0.422461	-1.24311
ZMYM6NB	chr1:35447126-35450948	17.3904	14.8439	16.1171	5.92387	7.69709	6.81048	0.422561	-1.24277
FAM114A1	chr4:38869353-38947365	14.0428	14.9142	14.4785	6.2295	6.00878	6.11914	0.422636	-1.24251
MYCBP2	chr13:77618791-77901177	3.92519	3.8603	3.89275	2.12404	1.16643	1.64524	0.422641	-1.24249
DNAJC15	chr13:43597361-43683306	22.8241	17.2891	20.0566	7.3051	9.64939	8.47724	0.422666	-1.24241
SLC35A5	chr3:112280894-112303003	14.8565	15.2592	15.0579	7.17935	5.5502	6.36477	0.422688	-1.24233
SULT1A1	chr16:28616907-28634907	1.80602	1.29958	1.5528	0.420071	0.892836	0.656454	0.422755	-1.24211
GPX2	chr14:65381078-65569227	0.221238	0.0417523	0.131495	0	0.111195	0.0555975	0.42281	-1.24192
PEX2	chr8:77892493-77913280	16.7792	18.0579	17.4185	7.90204	6.82768	7.36486	0.422817	-1.24189
TMEM175	chr4:926261-952443	2.38967	2.4613	2.42549	0.889105	1.16214	1.02562	0.422853	-1.24177
MFSD3	chr8:145734551-145736589	10.9851	11.0793	11.0322	5.26437	4.0667	4.66554	0.422902	-1.24161
C4A,LOC100293534	chr6:31949833-31970458	0.762748	0.754092	0.75842	0.327594	0.314239	0.320916	0.423138	-1.2408
LDB1	chr10:103867324-103880210	70.4867	65.2226	67.8546	32.9382	24.4898	28.714	0.423169	-1.24069
SLC1A1	chr9:4490426-4587469	0.434968	0.61549	0.525229	0.134348	0.310227	0.222287	0.42322	-1.24052
FLJ37453	chr1:16160709-16266950	4.27395	4.50669	4.39032	1.61376	2.10242	1.85809	0.423224	-1.24051
MTAP	chr9:21802634-21865969	14.6378	14.2648	14.4513	6.67422	5.55883	6.11653	0.423251	-1.24042
ADAM8	chr10:135075919-135090407	1.47584	0.889006	1.18242	0.520473	0.480542	0.500507	0.42329	-1.24028
NDST1	chr5:149887673-149937773	36.0331	35.5734	35.8032	17.6362	12.6758	15.156	0.423314	-1.2402
LOC100506068	chr19:47150868-47220384	0.74554	0.387413	0.566477	0.384288	0.0953064	0.239797	0.423314	-1.2402
LOC100130691	chr2:178148235-178257419	0.130109	0.151364	0.140736	0.0597445	0.0594325	0.0595885	0.423405	-1.23989
CHST5	chr16:75562427-75569068	0.131948	0.0793739	0.105661	0.0475857	0.0418929	0.0447393	0.423423	-1.23983
LOC648691	chr22:22901755-22909007	0.0259716	0.0480802	0.0370259	0	0.0313565	0.0156783	0.42344	-1.23977
IFI44	chr1:79115476-79129763	60.746	62.0229	61.3845	35.4463	16.5397	25.993	0.423446	-1.23975
ACP6	chr1:147119167-147142634	9.94681	10.2483	10.0976	3.97585	4.57912	4.27748	0.423616	-1.23917
SH3BP4	chr2:235860627-235964358	16.8509	17.81	17.3304	7.9188	6.76756	7.34318	0.423715	-1.23883
DCAF16	chr4:17802277-17812381	14.1452	13.1728	13.659	7.2192	4.35713	5.78816	0.423762	-1.23867
TRANK1	chr3:36868307-36986548	1.91534	1.9157	1.91552	1.05138	0.572513	0.811947	0.423878	-1.23828
BMPR1B	chr4:95679127-96079601	3.84413	3.48282	3.66348	1.91612	1.18973	1.55293	0.423894	-1.23822
ANKRD44	chr2:197851385-198175521	4.14461	4.62487	4.38474	1.77938	1.94014	1.85976	0.424144	-1.23737
ZNF883	chr9:115759399-115774472	4.06543	4.03148	4.04846	1.8372	1.59813	1.71766	0.424277	-1.23692
BBOX1	chr11:27062508-27149354	0.0435796	0.0272884	0.035434	0.030068	0	0.015034	0.424282	-1.23691
FZD3	chr8:28351721-28431785	2.5851	2.6513	2.6182	1.08502	1.13727	1.11115	0.424393	-1.23653
SIGLEC15	chr18:43405544-43422521	0.182105	0.26821	0.225158	0.0677414	0.123455	0.0955982	0.424584	-1.23588
ZFP161	chr18:5289017-5297052	3.47531	3.78534	3.63033	1.89912	1.18381	1.54147	0.424608	-1.2358
SKAP1	chr17:46210801-46507594	0.0466575	0.0868117	0.0667346	0	0.0566761	0.0283381	0.424638	-1.23569
LEKR1	chr3:156544095-156763918	0.346125	0.603999	0.475062	0.204588	0.198922	0.201755	0.424692	-1.23551
OMG	chr17:29421944-29704695	0.0429451	0.0270187	0.0349819	0.0297169	0	0.0148585	0.424747	-1.23533
KIAA1958	chr9:115249247-115422706	2.94045	3.15015	3.0453	1.49914	1.08832	1.29373	0.424828	-1.23505
FAM69B	chr9:139607023-139622636	20.4889	18.8228	19.6559	7.82795	8.87442	8.35119	0.42487	-1.23491
DLK2	chr6:43395291-43423786	1.13901	0.962832	1.05092	0.540738	0.352369	0.446554	0.424916	-1.23475
ANKRD6	chr6:90142896-90348474	1.4876	1.73852	1.61306	0.712766	0.658412	0.685589	0.425024	-1.23438
H1F0	chr22:38201113-38203443	572.612	588.923	580.767	304.717	189.026	246.871	0.425078	-1.2342
GPR146	chr7:1036622-1177893	2.57899	2.50683	2.54291	1.26458	0.897337	1.08096	0.425087	-1.23417
FAM217B	chr20:58508818-58523702	6.37483	6.62451	6.49967	3.08433	2.44306	2.7637	0.425205	-1.23377
ZNF638	chr2:71558884-71662191	28.2733	28.7616	28.5175	14.2719	9.98159	12.1267	0.425239	-1.23365
TMEM198B	chr12:56211805-56236735	2.64925	2.18691	2.41808	0.847772	1.20881	1.02829	0.425251	-1.23361
PTCH1	chr9:98205263-98279247	11.335	11.4874	11.4112	4.79045	4.92081	4.85563	0.425514	-1.23272
NEIL1	chr15:75639330-75647592	3.40824	3.12207	3.26516	1.59494	1.18404	1.38949	0.425551	-1.2326
ADAMTS13	chr9:136243283-136324508	1.25445	0.841264	1.04786	0.571743	0.320143	0.445943	0.425576	-1.23251
SLC17A5	chr6:74303101-74363737	14.3612	14.0504	14.2058	6.04648	6.05049	6.04848	0.425776	-1.23183
WDTC1	chr1:27561006-27635110	14.6811	14.9788	14.83	6.45958	6.17185	6.31571	0.425876	-1.2315
C9orf66	chr9:213107-465259	0.489356	0.646422	0.567889	0.275072	0.208715	0.241893	0.425952	-1.23124
GHR	chr5:42423876-42721980	4.35179	4.51357	4.43268	1.67964	2.09721	1.88843	0.426023	-1.231
MLH3	chr14:75480466-75518235	2.45436	2.51301	2.48368	1.36403	0.753156	1.05859	0.426219	-1.23033
MST1P9	chr1:17081400-17090975	0.08879	0.122549	0.105669	0.0632562	0.0268731	0.0450646	0.426468	-1.22949
IL17RA	chr22:17565850-17596584	4.68032	4.95732	4.81882	2.31185	1.79855	2.0552	0.426494	-1.2294
C6orf89	chr6:36853639-36896740	20.3479	20.5048	20.4263	8.90846	8.52665	8.71756	0.42678	-1.22844
ARID1A	chr1:27022521-27108601	13.079	13.1949	13.137	7.05304	4.16417	5.60861	0.426934	-1.22792
ROS1	chr6:117609529-117747018	2.55295	2.55883	2.55589	1.18877	0.99405	1.09141	0.427018	-1.22763
[truncated: 22,000 more rows]
